# Supplementary material for: Induction of phytoalexins and proteins related to pathogenesis in plants treated with extracts of cutaneous secretions of southern Amazonian Bufonidae amphibians
Source: PLoS One. 2019 Jan 17;14(1):e0211020. doi: 10.1371/journal.pone.0211020 (PMC6336429; doi:10.1371/journal.pone.0211020)
Supplement: S1 Table — (XLSX) [file pone.0211020.s001.xlsx]

## Sheet: Rhaebo guttatus
Monsoy 8372 IPRO											Monsoy 8372 IPRO												TMG 132 RR											TMG 132 RR												TMG 4182 nontransgenic
Treatments	Rep.	Assay number 1			Assay number 2			Assay number 3															Treatments	Rep.	Assay number 1			Assay number 2			Assay number 3															Treatments	Rep.	Assay number 1
		Weight (g)	Absorbance (285nm)	Abs.gtf¯¹	Weight (g)	Absorbance (285nm)	Abs.gtf¯¹	Weight (g)	Absorbance (285nm)	Abs.gtf¯¹	Treatments	Assay 1	SD	Assay 2	SD	Assay 3	SD	Assay 1	Assay 2	Assay 3					Weight (g)	Absorbance (285nm)	Abs.gtf¯¹	Weight (g)	Absorbance (285nm)	Abs.gtf¯¹	Weight (g)	Absorbance (285nm)	Abs.gtf¯¹	Treatments	Assay 1		Assay 2		Assay 3		Assay 1	Assay 2	Assay 3					Weight (g)	Absorbance (285nm)
Sterile water (0)	1	1.6841	0.073	0.0433466	1.6123	0.375	0.232587	1.5761	0.31	0.196688	0	0.299216	0.437548	0.227186	0.227186	0.266686	0.0645795	b	b	b			Sterile water (0)	1	0.8589	0.405	0.471533	0.8444	0.204	0.241592	0.936	0.441	0.471154	0	0.419549		0.297934		0.485844		b	b	b			Sterile water (0)	1	0.9699	0.284
	2	1.455	0.092	0.0632302	1.3496	0.377	0.279342	1.4895	0.36	0.241692	RG 0.1	0.1385	0.0288726	0.252604	0.252604	0.263622	0.0188998	a	a	a				2	0.7993	0.245	0.306518	0.9276	0.277	0.29862	0.9241	0.432	0.467482	RG 0.1	0.295168		0.382594		0.356254		a	a	a				2	1.0091	0.404
	3	1.6995	0.316	0.185937	1.349	0.253	0.187546	1.5885	0.579	0.364495	RG 0.2	0.159901	0.0815306	0.195373	0.195373	0.263622	0.0827027	b	b	b				3	0.9728	0.51	0.52426	0.8091	0.263	0.325053	1.0373	0.465	0.448279	RG 0.2	0.210153		0.40403		0.356254		c	b	c				3	1.039	0.275
	4	1.3971	0.179	0.128123	1.3123	0.309	0.235464	1.5812	0.464	0.293448	RG 0.3	0.28211	0.351	0.17146	0.17146	0.281453	0.0601527	b	b	b				4	0.803	0.229	0.285181	0.8912	0.364	0.408438	0.9814	0.64	0.65213	RG 0.3	0.470377		0.863846		0.360397		c	b	c				4	1.0612	0.296
	5	1.4766	1.588	1.07544	1.3732	0.276	0.20099	1.7123	0.406	0.237108	RG 0.4	0.429957	0.697192	0.246365	0.246365	0.3293	0.0862328	b	b	b				5	0.8192	0.418	0.510254	0.8566	0.185	0.21597	0.9893	0.386	0.390175	RG 0.4	0.349575		0.39058		0.514789		b	b	c				5	1.1595	0.416
RG 0.1 mg/mL	1	1.3646	0.202	0.148029	1.3881	0.354	0.255025	1.5017	0.408	0.271692	RG 0.5	0.119735	0.0395588	0.273868	0.273868	0.286848	0.0872773	b	b	b			RG 0.1 mg/mL	1	0.9761	0.292	0.29915	0.834	0.311	0.372902	1.003	0.263	0.262213	RG 0.5	0.269605		0.352115		0.546141		b	b	b			RG 0.1 mg/mL	1	1.094	0.54
	2	1.3234	0.214	0.161705	1.4013	0.349	0.249054	1.5176	0.419	0.276094	SC	1.65558	0.168519	3.16114	3.16114	1.78833	0.362526	b	b	b				2	0.9247	0.317	0.342814	0.9619	0.347	0.360744	0.9839	0.327	0.332351	SC	3.15963		2.3591		2.64332		c	b	b				2	1.0916	0.687
	3	1.5475	0.137	0.0885299	1.39	0.397	0.285612	1.2947	0.314	0.242527														3	0.8298	0.205	0.247047	0.8935	0.524	0.586458	1.0437	0.49	0.469484														3	1.0959	0.459
	4	1.5926	0.243	0.152581	1.6393	0.402	0.245227	1.5796	0.386	0.244366														4	0.814	0.292	0.358722	0.9037	0.363	0.401682	0.9481	0.337	0.355448														4	1.0633	0.396
	5	1.4401	0.204	0.141657	1.5344	0.35	0.228102	1.4007	0.397	0.28343														5	0.925	0.211	0.228108	0.9258	0.177	0.191186	0.9564	0.346	0.361773														5	1.0901	0.357
RG 0.2 mg/mL	1	1.5223	0.406	0.266702	1.4758	0.251	0.170077	1.438	0.335	0.232962													RG 0.2 mg/mL	1	0.9862	0.214	0.216995	0.8588	0.422	0.491383	0.864	0.416	0.481481													RG 0.2 mg/mL	1	1.0992	0.267
	2	1.4725	0.167	0.113413	1.5018	0.207	0.137835	1.526	0.411	0.269332														2	0.9665	0.157	0.162442	0.8857	0.493	0.556622	0.961	0.288	0.299688														2	1.0195	0.202
	3	1.5058	0.094	0.0624253	1.607	0.329	0.204729	1.626	0.66	0.405904														3	0.9117	0.266	0.291763	0.9319	0.387	0.415281	0.9506	0.374	0.393436														3	0.943	0.633
	4	1.4762	0.319	0.216095	1.4093	0.305	0.216419	1.5958	0.339	0.212433														4	1.0026	0.139	0.13864	0.9907	0.302	0.304835	0.9096	0.38	0.417766														4	1.0716	0.179
	5	1.5475	0.218	0.140872	1.4245	0.353	0.247806	1.7042	0.348	0.204201														5	0.9588	0.231	0.240926	0.9364	0.236	0.252029	0.9234	0.332	0.359541														5	1.0691	0.359
RG 0.3 mg/Ml	1	1.5128	0.077	0.050899	1.5803	0.227	0.143644	1.5194	0.268	0.176385													RG 0.3 mg/Ml	1	0.9331	0.506	0.542278	0.8821	0.356	0.403582	1.0125	0.348	0.343704													RG 0.3 mg/Ml	1	0.9369	0.3
	2	1.507	0.117	0.0776377	1.5368	0.245	0.159422	1.6298	0.536	0.328875														2	0.8861	0.439	0.495429	0.8305	0.525	0.632149	0.946	0.306	0.323467														2	1.0077	1.207
	3	1.449	0.51	0.351967	1.4613	0.293	0.200506	1.5332	0.362	0.236107														3	0.9732	0.432	0.443896	0.9173	0.315	0.343399	0.9027	0.358	0.396588														3	1.046	0.203
	4	1.5948	0.098	0.0614497	1.4375	0.21	0.146087	1.5213	0.49	0.322093														4	0.9786	0.389	0.397507	0.8845	2.211	2.49972	0.9998	0.287	0.287057														4	1.0826	0.338
	5	1.4368	1.248	0.868597	1.3533	0.281	0.207641	1.6143	0.555	0.343802														5	0.9899	0.468	0.472775	0.8697	0.383	0.440382	0.9287	0.419	0.451168														5	1.0663	0.42
RG 0.4 mg/mL	1	1.5572	0.209	0.134215	1.4779	0.356	0.240882	1.5057	0.377	0.250382													RG 0.4 mg/mL	1	0.972	0.262	0.269547	0.8071	0.311	0.38533	0.991	0.452	0.456105													RG 0.4 mg/mL	1	1.0684	0.368
	2	1.5897	0.202	0.127068	1.5324	0.415	0.270817	1.6762	0.732	0.436702														2	0.8966	0.458	0.510819	0.7915	0.326	0.411876	0.9761	0.504	0.516341														2	1.0163	0.315
	3	1.5594	0.115	0.0737463	1.5438	0.447	0.289545	1.5882	0.574	0.361415														3	0.9541	0.242	0.253642	0.8373	0.323	0.385764	1.033	0.724	0.700871														3	1.1595	0.301
	4	1.6607	0.23	0.138496	1.4459	0.295	0.204025	1.6098	0.59	0.366505														4	0.8236	0.291	0.353327	0.8374	0.265	0.316456	0.9005	0.411	0.456413														4	1.1601	0.326
	5	1.3381	2.243	1.67626	1.4213	0.322	0.226553	1.8402	0.426	0.231497														5	0.8515	0.307	0.36054	0.8931	0.405	0.453477	0.977	0.434	0.444217														5	1.1098	0.536
RG 0.5 mg/mL	1	1.4831	0.189	0.127436	1.6209	0.535	0.330064	1.6253	0.383	0.235649													RG 0.5 mg/mL	1	0.9439	0.168	0.177985	1.0015	0.319	0.318522	1.011	0.512	0.506429													RG 0.5 mg/mL	1	1.0041	0.213
	2	1.5077	0.22	0.145918	1.5122	0.253	0.167306	1.4507	0.488	0.336389														2	0.8111	0.219	0.270004	0.8791	0.455	0.517575	0.8589	0.525	0.611247														2	0.9849	0.279
	3	1.445	0.128	0.0885813	1.4301	0.538	0.376197	1.5279	0.637	0.416912														3	0.9254	0.237	0.256105	0.9238	0.323	0.349643	0.9056	0.415	0.45826														3	1.1286	0.398
	4	1.3857	0.098	0.0707224	1.4105	0.363	0.257356	1.4179	0.331	0.233444														4	0.8998	0.344	0.382307	0.8608	0.293	0.340381	0.9204	0.662	0.719252														4	1.1426	0.245
	5	1.4095	0.234	0.166016	1.468	0.35	0.23842	1.5766	0.334	0.211848														5	0.8906	0.233	0.261621	0.8701	0.204	0.234456	0.8909	0.388	0.435515														5	1.0895	0.339
S. cerevisae (SC)	1	1.6641	2.324	1.39655	1.4512	2.79	2.88382	1.4608	2.925	2.00233													S. cerevisae (SC)	1	0.814	2.509	3.08231	0.8346	2.198	2.6336	0.9803	2.418	2.46659													S. cerevisae (SC)	1	1.0377	2.52
	2	1.4538	2.356	1.62058	1.3929	2.883	3.51863	1.4748	2.795	1.89517														2	0.7418	2.514	3.38905	0.8949	2.442	2.7288	0.8813	2.402	2.72552														2	0.9909	2.394
	3	1.3342	2.286	1.71339	1.4995	2.775	3.14605	1.3582	2.872	2.11456														3	0.8157	2.55	3.12615	0.8873	1.903	2.14471	0.8975	2.443	2.72201														3	1.0817	2.566
	4	1.3357	2.481	1.85745	1.5529	2.632	2.88132	1.6139	2.81	1.74112														4	0.7981	2.367	2.96579	0.8531	2.397	2.80975	0.9223	2.46	2.66724														4	0.9544	2.339
	5	1.4764	2.495	1.68992	1.3405	2.662	3.3759	1.5297	1.818	1.18847														5	0.7818	2.529	3.23484	0.8386	1.24	1.47865	0.9263	2.441	2.63522														5	0.9446	2.296
[truncated: 14 more columns]

## Sheet: Rhinella marina
Monsoy 8372 IPRO											Monsoy 8372 IPRO									TMG 132 RR											TMG 132 RR									TMG 4182 nontransgenic
Tratamento	Rep.	Assay number 1			Assay number 2			Assay number 3												Treatments	Rep.	Assay number 1			Assay number 2			Assay number 3												Treatments	Rep.	Assay number 1			Assay number 2			Assay number 3
		Weight (g)	Absorbance (285nm)	Abs.gtf¯¹	Weight (g)	Absorbance (285nm)	Abs.gtf¯¹	Weight (g)	Absorbance (285nm)	Abs.gtf¯¹	Treatments	Assay 1	Assay 2	Assay 3	Assay 1	Assay 2	Assay 3					Weight (g)	Absorbance (285nm)	Abs.gtf¯¹	Weight (g)	Absorbance (285nm)	Abs.gtf¯¹	Weight (g)	Absorbance (285nm)	Abs.gtf¯¹	Treatments	Assay 1	Assay 2	Assay 3	Assay 1	Assay 2	Assay 3					Weight (g)	Absorbance (285nm)	Abs.gtf¯¹	Weight (g)	Absorbance (285nm)	Abs.gtf¯¹	Weight (g)	Absorbance (285nm)
Sterile water (0)	1	1.1632	0.517	0.444464	1.3	0.506	0.389231	1.4883	0.164	0.110193	0	0.692733	0.383847	0.169482	b	b	c			Sterile water (0)	1	1.0406	0.355	0.341149	0.9766	1.85	1.89433	0.9337	0.358	0.383421	0	0.402361	0.85614	0.368952	b	b	c			Sterile water (0)	1	1.0674	0.359	0.336331	1.0149	0.553	0.544881	1.0029	0.275
	2	1.1013	0.58	0.52665	1.2077	0.337	0.279043	1.4316	0.268	0.187203	RM 0.1	0.758127	0.415174	0.186949	b	b	c				2	0.9104	0.374	0.410808	0.7776	0.396	0.509259	0.8967	0.327	0.36467	RM 0.1	0.494533	0.485821	0.773823	a	a	a				2	0.9292	1.401	1.50775	1.0278	0.768	0.747227	1.1716	0.245
	3	1.091	0.9	0.824931	1.275	0.592	0.464314	1.5113	0.218	0.144247	RM 0.2	0.593999	0.387324	0.186949	b	b	b				3	0.9533	0.486	0.509808	1.1167	0.467	0.418196	0.9958	0.454	0.455915	RM 0.2	0.444398	0.504797	0.773823	b	b	b				3	1.0226	0.575	0.562292	1.0564	0.844	0.79894	1.1565	0.354
	4	1.0147	0.868	0.855425	1.2283	0.55	0.447773	1.7178	0.422	0.245663	RM 0.3	0.69296	0.29189	0.276453	b	b	c				4	0.9714	0.382	0.393247	0.932	0.448	0.480687	0.9392	0.374	0.398211	RM 0.3	0.473928	0.496079	0.382604	b	b	b				4	0.998	0.472	0.472946	1.0563	0.854	0.808482	1.039	0.356
	5	0.9776	0.794	0.812193	1.2394	0.42	0.338874	1.549	0.248	0.160103	RM 0.4	0.927493	0.331922	0.157183	b	b	c				5	0.9137	0.326	0.356791	1.0519	1.029	0.97823	1.0225	0.248	0.242543	RM 0.4	0.477788	0.522613	0.358455	b	b	c				5	1.0275	0.354	0.344526	1.0141	1.04	1.02554	0.9311	0.446
RM 0.1 mg/mL	1	1.1704	0.975	0.833049	1.3494	0.424	0.314214	1.5699	0.294	0.187273	RM 0.5	0.859344	0.355552	0.179776	b	b	c			RM 0.1 mg/mL	1	0.8626	0.607	0.703687	1.0146	0.493	0.485906	1.0339	0.325	0.314344	RM 0.5	0.525836	0.536455	0.383423	b	b	c			RM 0.1 mg/mL	1	1.0261	2.243	2.18595	1.021	0.488	0.477963	1.0579	0.314
	2	1.0748	0.74	0.6885	1.2373	0.545	0.440475	1.5907	0.265	0.166593	SC	2.4473	2.01944	1.63751	a	a	a				2	0.9399	0.2	0.212789	0.9712	0.31	0.319193	0.9711	0.606	0.624035	SC	2.55856	2.54558	2.69923	b	b	c				2	1.1392	0.408	0.358146	0.9703	0.422	0.434917	1.0271	0.273
	3	1.0751	0.898	0.835271	1.1514	0.47	0.408199	1.6899	0.434	0.25682											3	1.0119	0.413	0.408143	1.0065	0.718	0.713363	0.9848	1.126	1.14338											3	0.9808	0.404	0.411909	0.9675	0.389	0.402067	0.8917	0.343
	4	1.0916	0.824	0.754855	1.2891	0.57	0.442169	1.4835	0.287	0.193461											4	1.0006	0.599	0.598641	0.9205	0.452	0.491037	1.1522	0.643	0.558063											4	1.1678	0.473	0.405035	0.9722	0.48	0.493726	0.9296	0.237
	5	1.2092	0.821	0.678961	1.2574	0.592	0.470813	1.7688	0.231	0.130597											5	1.012	0.556	0.549407	1.0629	0.446	0.419607	1.0323	1.269	1.22929											5	1.0183	0.52	0.510655	0.9253	0.417	0.450665	1.1539	0.259
RM 0.2 mg/mL	1	1.0902	0.72	0.660429	1.3425	0.479	0.356797	1.6958	0.677	0.399222										RM 0.2 mg/mL	1	1.0074	0.371	0.368275	1.0055	0.552	0.548981	1.0622	0.674	0.634532										RM 0.2 mg/mL	1	0.9776	0.648	0.662848	1.0486	1.566	1.49342	1.0892	0.255
	2	1.1015	0.578	0.524739	1.3725	0.476	0.346812	1.5595	0.908	0.582238											2	0.9933	0.428	0.430887	0.9797	0.397	0.405226	0.9599	0.811	0.84488											2	0.9757	0.348	0.356667	1.0577	0.387	0.365888	1.0725	0.354
	3	1.2164	0.504	0.414337	1.1617	0.553	0.476027	1.6792	0.744	0.443068											3	0.9933	0.589	0.592973	0.889	0.552	0.620922	0.9802	0.859	0.876352											3	0.9953	0.262	0.263237	0.9304	0.59	0.634136	0.9823	0.252
	4	1.0779	0.704	0.653122	1.2657	0.417	0.329462	1.5346	0.623	0.405969											4	1.0032	0.367	0.365829	0.9266	0.571	0.616231	1.0493	0.874	0.832936											4	1.0665	0.566	0.530708	0.9743	0.439	0.45058	0.9539	0.437
	5	1.019	0.731	0.71737	1.1017	0.471	0.427521	1.4439	0.47	0.325507											5	0.9396	0.436	0.464027	0.9861	0.328	0.332623	1.1044	0.916	0.82941											5	1.0778	0.262	0.243088	0.9902	0.43	0.434256	1.1903	0.413
RM 0.3 mg/Ml	1	1.32	0.61	0.462121	1.1357	0.251	0.221009	1.6125	0.63	0.390698										RM 0.3 mg/Ml	1	0.8832	0.641	0.72577	0.9318	0.452	0.485083	0.9152	0.396	0.432692										RM 0.3 mg/Ml	1	1.0585	0.337	0.318375	1.013	0.479	0.472853	1.0234	0.225
	2	1.218	0.765	0.628079	1.1789	0.437	0.370685	1.3771	0.402	0.291918											2	0.9346	0.357	0.381982	0.9122	0.382	0.418768	1.0151	0.274	0.269924											2	1.0716	0.497	0.463792	0.9584	0.532	0.555092	1.089	0.215
	3	1.1555	0.747	0.646473	1.3012	0.356	0.273594	1.569	0.401	0.255577											3	0.9405	0.278	0.295587	0.8963	0.548	0.611402	1.0456	0.34	0.325172											3	1.0736	0.786	0.732116	0.9964	0.518	0.519872	1.1556	0.241
	4	1.1711	1.067	0.911109	1.3617	0.44	0.323126	1.569	0.329	0.209688											4	0.9397	0.419	0.445887	1.0401	0.417	0.400923	0.9695	0.407	0.419804											4	1.0911	0.482	0.441756	0.9633	0.607	0.630126	0.9019	0.263
	5	1.1187	0.914	0.81702	1.2692	0.344	0.271037	1.553	0.364	0.234385											5	0.9454	0.492	0.520415	0.872	0.492	0.56422	0.9733	0.453	0.465427											5	1.0885	0.254	0.233349	0.98	0.375	0.382653	1.0803	0.208
RM 0.4 mg/mL	1	0.9212	1.318	1.43074	1.1472	0.402	0.350418	1.614	0.227	0.140644										RM 0.4 mg/mL	1	0.9823	0.487	0.495775	0.9759	0.526	0.53899	0.9507	0.343	0.360787										RM 0.4 mg/mL	1	1.0986	0.876	0.797378	0.9941	0.568	0.571371	1.0331	0.283
	2	1.0548	1.006	0.953735	1.1303	0.408	0.360966	1.448	0.163	0.112569											2	0.9017	0.346	0.38372	0.9151	0.424	0.463337	0.9438	0.477	0.505404											2	1.0368	0.34	0.327932	1.0186	0.454	0.44571	1.0513	0.402
	3	1.0742	0.839	0.781046	1.2892	0.343	0.266056	1.5149	0.257	0.169648											3	1.0266	0.565	0.55036	0.9276	0.464	0.500216	1.1255	0.362	0.321635											3	1.239	0.369	0.297821	1.0341	0.494	0.47771	0.978	0.297
	4	1.0351	0.733	0.708144	1.2696	0.438	0.344991	1.3449	0.216	0.160607											4	0.9751	0.35	0.358938	0.9239	0.514	0.556337	0.9877	0.303	0.306773											4	1.1304	0.698	0.617481	1.0805	0.894	0.827395	0.9491	0.266
	5	1.1181	0.854	0.763796	1.2664	0.427	0.337176	1.4621	0.296	0.202449											5	0.9381	0.563	0.600149	0.8102	0.449	0.554184	1.0414	0.31	0.297676											5	1.0845	0.303	0.279391	1.0559	0.804	0.761436	0.9831	0.268
RM 0.5 mg/mL	1	1.1415	0.965	0.845379	1.339	0.436	0.325616	1.5814	0.265	0.167573										RM 0.5 mg/mL	1	0.9059	0.395	0.43603	0.9171	0.564	0.614982	0.9502	0.288	0.303094										RM 0.5 mg/mL	1	0.9991	0.333	0.3333	1.1142	0.747	0.670436	1.0638	0.308
	2	1.1244	0.844	0.750623	1.1732	0.486	0.414252	1.6345	0.248	0.151728											2	0.9097	0.448	0.49247	0.862	0.382	0.443155	1.0285	0.445	0.432669											2	1.064	0.411	0.386278	0.9615	0.632	0.657306	1.1431	0.263
	3	1.1982	0.515	0.429811	1.2515	0.317	0.253296	1.6138	0.272	0.168546											3	0.9638	0.51	0.529155	0.9386	0.502	0.534839	1.039	0.319	0.307026											3	1.096	0.434	0.395985	1.0193	0.69	0.676935	0.9748	0.238
	4	1.0685	1.34	1.25409	1.1861	0.442	0.37265	1.5367	0.358	0.232967											4	0.9375	0.405	0.432	0.9247	0.506	0.547204	0.981	0.411	0.41896											4	1.0013	0.323	0.322581	0.8698	0.356	0.409289	1.0563	0.215
	5	0.9933	1.01	1.01681	1.3327	0.549	0.411946	1.5107	0.269	0.178063											5	0.8519	0.63	0.739523	0.9906	0.537	0.542096	0.885	0.403	0.455367											5	0.9823	0.432	0.439784	0.907	0.464	0.511577	1.1478	0.29
S. cerevisae (SC)	1	1.0704	2.597	2.4262	1.3455	2.609	1.93906	1.4031	2.422	1.72618										S. cerevisae (SC)	1	0.9041	2.661	2.94326	0.9891	2.571	2.59933	0.8988	2.59	2.88162										S. cerevisae (SC)	1	1.0043	2.409	2.39869	1.1028	2.519	2.28419	1.0844	2.62
	2	1.0835	2.576	2.37748	1.2449	2.544	2.04354	1.3976	2.51	1.79594											2	0.9406	2.582	2.74506	1.0848	2.575	2.37371	0.9375	2.526	2.6944											2	1.0395	1.728	1.66234	1.0139	2.493	2.45882	0.9491	2.552
	3	1.0668	2.587	2.42501	1.2159	2.382	1.95904	1.4446	2.548	1.76381											3	1.0444	2.625	2.5134	0.9546	2.476	2.59376	0.9258	2.456	2.65284											3	1.068	2.515	2.35487	1.1188	2.533	2.26403	0.8552	2.539
	4	1.0066	2.566	2.54918	1.2527	2.531	2.02044	1.5099	2.215	1.46698											4	1.118	2.372	2.12165	0.9254	2.364	2.55457	0.8723	2.363	2.70893											4	1.0645	2.582	2.42555	1.0718	2.524	2.35492	1.011	2.625
	5	1.0457	2.571	2.45864	1.2107	2.585	2.13513	1.4359	2.06	1.43464											5	1.0476	2.587	2.46945	0.9315	2.428	2.60655	0.9811	2.51	2.55835											5	1.1758	2.339	1.98928	1.0564	2.51	2.37599	0.9636	2.688
[truncated: 8 more columns]
