# Supplementary material for: Induction of phytoalexins and proteins related to pathogenesis in plants treated with extracts of cutaneous secretions of southern Amazonian Bufonidae amphibians
Source: PLoS One. 2019 Jan 17;14(1):e0211020. doi: 10.1371/journal.pone.0211020 (PMC6336429; doi:10.1371/journal.pone.0211020)
Supplement: S2 Table — (XLSX) [file pone.0211020.s002.xlsx]

## Sheet: Bean - Rhaebo guttatus
Phytoalexin in beans											Phytoalexin in beans
Treatments	Rep.	Assay number 1			Assay number 2			Assay number 3
		Weight (g)	Absorbance (280nm)	Abs.gtf¯¹	Weight (g)	Absorbance (280nm)	Abs.gtf¯¹	Weight (g)	Absorbance (280nm)	Abs.gtf¯¹	Treatments	Assay 1	Assay 2	Assay 3	Assay 1	Assay 2	Assay 3
Sterile water (0)	1	1.007	1.099	1.09136	1.004	0.744	0.741036	0.996	0.891	0.894578	0	1.05471	0.935181	0.938438	b	a	b
	2	1.004	1.212	1.20717	0.999	0.902	0.902903	0.991	0.903	0.911201	RG 0.1	1.07298	1.1162	1.07541	a	a	a
	3	1.005	0.943	0.938308	1	0.965	0.965	1.002	1.074	1.07186	RG 0.2	1.26577	1.02248	1.10148	b	a	b
	4	0.997	1.209	1.21264	1.003	0.875	0.872383	0.99	1.006	1.01616	RG 0.3	1.25969	0.894313	1.04621	b	a	b
	5	1.006	0.829	0.824056	0.997	1.191	1.19458	0.997	0.796	0.798395	RG 0.4	1.31722	0.960774	0.856812	b	a	b
RG 0.1 mg/mL	1	1.002	0.693	0.691617	1.004	0.999	0.99502	1.006	1.168	1.16103	RG 0.5	1.32459	0.930586	0.942835	b	a	b
	2	1.004	0.937	0.933267	1.002	1.648	1.64471	0.998	1.205	1.20741	SC	1.75211	1.3297	1.52639	b	a	b
	3	1	1.298	1.298	0.998	1.167	1.16934	0.997	1.215	1.21866
	4	0.994	0.981	0.986922	0.993	0.876	0.882175	0.997	0.983	0.985958
	5	1.002	1.458	1.45509	0.998	0.888	0.88978	1	0.804	0.804
RG 0.2 mg/mL	1	1.003	1.122	1.11864	1.004	1.136	1.13147	0.996	1.075	1.07932
	2	1.001	1.043	1.04196	1	1.167	1.167	0.995	0.942	0.946734
	3	0.997	1.666	1.67101	1.001	0.941	0.94006	0.999	1.28	1.28128
	4	0.995	1.079	1.08442	1.001	1.052	1.05095	0.996	1.289	1.29418
	5	0.998	1.41	1.41283	0.994	0.818	0.822938	0.999	0.905	0.905906
RG 0.3 mg/Ml	1	1.002	1.069	1.06687	1.003	0.665	0.663011	0.996	0.777	0.78012
	2	1.005	1.18	1.17413	0.999	1.204	1.20521	1	1.176	1.176
	3	1.003	1.647	1.64207	1	0.647	0.647	1.004	1.126	1.12151
	4	1.001	1.327	1.32567	1.007	0.7	0.695134	1.002	1.206	1.20359
	5	1.003	1.093	1.08973	1.003	1.265	1.26122	0.996	0.946	0.949799
RG 0.4 mg/mL	1	0.992	1.181	1.19052	1.007	0.957	0.950348	1	1.225	1.225
	2	1	1.458	1.458	0.998	1.141	1.14329	1.002	0.852	0.850299
	3	1.009	1.783	1.7671	0.99	0.718	0.725253	1.001	0.499	0.498501
	4	0.996	1.359	1.36446	1.005	1.035	1.02985	1.001	0.701	0.7003
	5	0.995	0.802	0.80603	1.003	0.958	0.955135	1.004	1.014	1.00996
RG 0.5 mg/mL	1	1.005	1.687	1.67861	0.995	0.764	0.767839	0.999	0.825	0.825826
	2	1.001	1.053	1.05195	1.005	1.186	1.1801	1.002	0.747	0.745509
	3	0.991	0.997	1.00605	1.005	1.029	1.02388	1.005	0.493	0.490547
	4	0.997	1.309	1.31294	1.004	0.964	0.960159	0.997	1.282	1.28586
	5	1.008	1.586	1.57341	1.007	0.726	0.720953	1.007	1.376	1.36643
S. cerevisae (SC)	1	0.997	1.92	1.92578	1.004	1.494	1.48805	1.002	1.512	1.50898
	2	0.999	1.148	1.14915	1.004	1.619	1.61255	1.003	1.524	1.51944
	3	0.992	2.249	2.26714	1	0.91	0.91	0.995	1.452	1.4593
	4	1.007	1.832	1.81927	1.003	1.54	1.53539	1.004	1.983	1.9751
	5	1.003	1.604	1.5992	1.005	1.108	1.10249	1.005	1.175	1.16915

## Sheet: Sorghum - Rhaebo guttatus
Phytoalexin in sorghum											Phytoalexin in sorghum
Treatments	Rep.	Assay number 1			Assay number 2			Assay number 3
		Weight (g)	Absorbance (480nm)	Abs.gtf¯¹	Weight (g)	Absorbance (480nm)	Abs.gtf¯¹	Weight (g)	Absorbance (480nm)	Abs.gtf¯¹	Treatments	Assay 1	Assay 2	Assay 3	Assay 1	Assay 2	Assay 3
Sterile water (0)	1	0.1021	0.133	1.30264	0.0764	0.087	1.13874	0.0842	0.148	1.75772	0	2.14927	1.24057	1.77553	a	a	a
	2	0.0921	0.155	1.68295	0.0699	0.119	1.70243	0.0731	0.103	1.40903	RG 0.1	2.08966	1.24835	2.36106	a	a	a
	3	0.0792	0.12	1.51515	0.079	0.064	0.810127	0.068	0.158	2.32353	RG 0.2	1.88517	0.953279	2.26771	a	a	a
	4	0.0456	0.184	4.03509	0.067	0.086	1.28358	0.0613	0.104	1.69657	RG 0.3	1.86248	1.1034	2.00143	a	a	a
	5	0.076	0.168	2.21053	0.0836	0.106	1.26794	0.0621	0.105	1.69082	RG 0.4	1.82918	1.12019	1.83128	a	a	a
RG 0.1 mg/mL	1	0.0724	0.176	2.43094	0.0812	0.139	1.71182	0.0782	0.161	2.05882	RG 0.5	1.78121	1.03493	1.97639	a	a	a
	2	0.0875	0.193	2.20571	0.0905	0.117	1.29282	0.0743	0.255	3.43203	SC	1.96141	0.811861	2.01012	a	a	a
	3	0.0685	0.157	2.29197	0.0834	0.072	0.863309	0.766	0.182	0.237598
	4	0.0805	0.152	1.8882	0.082	0.089	1.08537	0.07	0.184	2.62857
	5	0.0852	0.139	1.63146	0.0683	0.088	1.28843	0.0667	0.23	3.44828
RG 0.2 mg/mL	1	0.0814	0.14	1.7199	0.0773	0.095	1.22898	0.0822	0.175	2.12895
	2	0.0864	0.111	1.28472	0.0854	0.066	0.772834	0.0746	0.178	2.38606
	3	0.0703	0.14	1.99147	0.0845	0.084	0.994083	0.0681	0.168	2.46696
	4	0.0649	0.126	1.94145	0.0823	0.069	0.838396	0.0698	0.112	1.60458
	5	0.0643	0.16	2.48834	0.0869	0.081	0.932106	0.0625	0.172	2.752
RG 0.3 mg/Ml	1	0.0808	0.128	1.58416	0.0798	0.086	1.07769	0.0826	0.151	1.82809
	2	0.0818	0.145	1.77262	0.0878	0.041	0.46697	0.0748	0.162	2.16578
	3	0.0711	0.165	2.32068	0.072	0.121	1.68056	0.0659	0.142	2.15478
	4	0.0598	0.13	2.17391	0.0557	0.074	1.32855	0.081	0.109	1.34568
	5	0.0924	0.135	1.46104	0.0789	0.076	0.963245	0.078	0.196	2.51282
RG 0.4 mg/mL	1	0.0939	0.089	0.947817	0.0828	0.074	0.89372	0.078	0.21	2.69231
	2	0.0749	0.13	1.73565	0.0736	0.084	1.1413	0.071	0.085	1.19718
	3	0.0679	0.1	1.47275	0.0711	0.097	1.36428	0.0682	0.095	1.39296
	4	0.08	0.235	2.9375	0.0802	0.09	1.12219	0.0681	0.108	1.5859
	5	0.0575	0.118	2.05217	0.0667	0.072	1.07946	0.0743	0.17	2.28802
RG 0.5 mg/mL	1	0.0912	0.153	1.67763	0.0749	0.063	0.841121	0.0659	0.154	2.33687
	2	0.0865	0.118	1.36416	0.0805	0.089	1.10559	0.0763	0.108	1.41547
	3	0.0729	0.138	1.893	0.084	0.083	0.988095	0.0697	0.078	1.11908
	4	0.0738	0.128	1.73442	0.0796	0.082	1.03015	0.0634	0.212	3.34385
	5	0.0684	0.153	2.23684	0.0744	0.09	1.20968	0.0756	0.126	1.66667
S. cerevisae (SC)	1	0.076	0.138	1.81579	0.0789	0.045	0.570342	0.0799	0.138	1.72716
	2	0.0693	0.238	3.43434	0.0942	0.074	0.785563	0.0709	0.173	2.44006
	3	0.1007	0.136	1.35055	0.0762	0.087	1.14173	0.0641	0.104	1.62246
	4	0.0872	0.128	1.46789	0.0713	0.057	0.799439	0.059	0.132	2.23729
	5	0.0696	0.121	1.73851	0.0879	0.067	0.76223	0.0677	0.137	2.02363

## Sheet: Bean - Rhinella marina
Phytoalexin in beans											Phytoalexin in beans
Treatments	Rep.	Assay number 1			Assay number 2			Assay number 3
		Weight (g)	Absorbance (280nm)	Abs.gtf¯¹	Weight (g)	Absorbance (280nm)	Abs.gtf¯¹	Weight (g)	Absorbance (280nm)	Abs.gtf¯¹	Treatments	Assay 1	Assay 2	Assay 3	Assay 1	Assay 2	Assay 3
Sterile water (0)	1	0.998	1.279	1.28156	1.004	0.902	0.898406	1.002	1.226	1.22355	0	1.15749	1.00952	1.14699	b	d	c
	2	1.008	1.153	1.14385	0.999	1.054	1.05506	1.002	1.035	1.03293	RM 0.1	1.23376	1.22942	1.08097	a	a	a
	3	1	1.247	1.247	0.998	0.974	0.975952	1.004	1.302	1.29681	RM 0.2	1.27973	1.2155	0.979365	b	c	c
	4	0.999	1.042	1.04304	1.002	1.062	1.05988	0.999	1.015	1.01602	RM 0.3	1.3753	1.40266	1.41811	b	c	c
	5	1	1.072	1.072	0.995	1.053	1.05829	0.99	1.154	1.16566	RM 0.4	1.3533	1.24711	1.0927	b	b	b
RM 0.1 mg/mL	1	1.003	1.183	1.17946	1.004	1.121	1.11653	0.999	1.015	1.01602	RM 0.5	1.40883	1.18001	1.19605	b	c	c
	2	1.004	1.256	1.251	1	1.244	1.244	1.003	1.042	1.03888	SC	2.11388	2.40034	2.43784	b	c	c
	3	0.994	1.26	1.26761	0.995	1.183	1.18894	0.997	1.172	1.17553
	4	1	1.23	1.23	0.997	1.211	1.21464	1.004	1.168	1.16335
	5	1.001	1.242	1.24076	1	1.383	1.383	0.993	1.004	1.01108
RM 0.2 mg/mL	1	1.007	1.281	1.2721	0.994	1.21	1.2173	0.999	0.856	0.856857
	2	0.999	1.203	1.2042	1	1.137	1.137	0.994	0.824	0.828974
	3	1.006	1.314	1.30616	1.003	1.355	1.35095	1	1.09	1.09
	4	0.999	1.474	1.47548	1.006	1.282	1.27435	0.994	1.272	1.27968
	5	1.009	1.151	1.14073	1.001	1.099	1.0979	1.002	0.843	0.841317
RM 0.3 mg/Ml	1	1.005	1.339	1.33234	1.001	1.226	1.22478	1.002	1.515	1.51198
	2	1.007	1.384	1.37438	0.996	1.482	1.48795	0.996	1.557	1.56325
	3	1.006	1.417	1.40855	0.997	1.277	1.28084	1.003	1.439	1.4347
	4	1.004	1.515	1.50896	1.001	1.576	1.57443	0.991	1.35	1.36226
	5	0.999	1.251	1.25225	1.006	1.454	1.44533	1.003	1.222	1.21834
RM 0.4 mg/mL	1	1.004	1.215	1.21016	0.999	1.365	1.36637	1	1.028	1.028
	2	1.004	1.376	1.37052	0.998	1.065	1.06713	1.002	1.175	1.17265
	3	1.001	1.392	1.39061	1.002	1.259	1.25649	1.003	1.092	1.08873
	4	1.002	1.343	1.34032	0.999	1.288	1.28929	1.001	1.015	1.01399
	5	0.998	1.452	1.45491	0.995	1.25	1.25628	0.993	1.152	1.16012
RM 0.5 mg/mL	1	1.001	1.293	1.29171	0.999	0.988	0.988989	0.995	1.373	1.3799
	2	1	1.416	1.416	1	0.958	0.958	1.002	1.344	1.34132
	3	1	1.297	1.297	1.002	1.504	1.501	1	1.192	1.192
	4	1	1.328	1.328	1.007	1.237	1.2284	1	1.058	1.058
	5	0.998	1.708	1.71142	0.997	1.22	1.22367	0.997	1.006	1.00903
S. cerevisae (SC)	1	1.005	1.553	1.54527	0.998	2.44	2.44489	0.998	2.428	2.43287
	2	1	1.538	1.538	1.001	2.234	2.23177	1.008	2.434	2.41468
	3	1.004	2.483	2.47311	0.997	2.458	2.4654	0.998	2.458	2.46293
	4	1	2.503	2.503	1.004	2.428	2.41833	0.996	2.423	2.43273
	5	1	2.51	2.51	0.997	2.434	2.44132	1	2.446	2.446

## Sheet: Sorghum - Rhinella marina
Phytoalexin in sorghum											Phytoalexin in sorghum
Treatments	Rep.	Assay number 1			Assay number 2			Assay number 3
		Weight (g)	Absorbance (480nm)	Abs.gtf¯¹	Weight (g)	Absorbance (480nm)	Abs.gtf¯¹	Weight (g)	Absorbance (480nm)	Abs.gtf¯¹	Treatments	Assay 1	Assay 2	Assay 3	Assay 1	Assay 2	Assay 3
Sterile water (0)	1	0.0274	0.02	0.729927	0.0736	0.091	1.23641	0.0816	0.143	1.75245	0	2.371	1.30034	2.01835	a	a	a
	2	0.0387	0.08	2.06718	0.0817	0.086	1.05263	0.0899	0.119	1.32369	RM 0.1	2.39344	1.39696	1.71139	a	a	a
	3	0.0313	0.093	2.97125	0.082	0.14	1.70732	0.0691	0.215	3.11143	RM 0.2	3.1357	1.45702	2.17263	a	a	a
	4	0.0244	0.063	2.58197	0.0762	0.128	1.67979	0.0739	0.114	1.54263	RM 0.3	2.26262	1.26245	1.94697	a	a	a
	5	0.0214	0.075	3.50467	0.0751	0.062	0.825566	0.0614	0.145	2.36156	RM 0.4	3.01161	1.55357	2.0625	a	a	a
RM 0.1 mg/mL	1	0.0211	0.087	4.12322	0.0879	0.102	1.16041	0.0738	0.185	2.50678	RM 0.5	1.88092	1.39625	2.14844	a	a	a
	2	0.0291	0.085	2.92096	0.0717	0.186	2.59414	0.0633	0.062	0.979463	SC	1.48073	1.1379	1.80873	a	a	a
	3	0.229	0.086	0.375546	0.0751	0.099	1.31824	0.0708	0.188	2.65537
	4	0.0303	0.066	2.17822	0.082	0.109	1.32927	0.0801	0.072	0.898876
	5	0.0325	0.077	2.36923	0.0961	0.056	0.582726	0.0699	0.106	1.51645
RM 0.2 mg/mL	1	0.0292	0.173	5.92466	0.0764	0.12	1.57068	0.0733	0.13	1.77353
	2	0.0279	0.084	3.01075	0.0823	0.128	1.55529	0.0663	0.205	3.09201
	3	0.0295	0.097	3.28814	0.0963	0.159	1.65109	0.0776	0.145	1.86856
	4	0.0322	0.071	2.20497	0.0965	0.061	0.632124	0.0696	0.136	1.95402
	5	0.0288	0.036	1.25	0.0677	0.127	1.87592	0.0777	0.169	2.17503
RM 0.3 mg/Ml	1	0.025	0.034	1.36	0.0892	0.14	1.56951	0.0842	0.185	2.19715
	2	0.0223	0.074	3.31839	0.0777	0.113	1.45431	0.0746	0.177	2.37265
	3	0.0341	0.072	2.11144	0.0801	0.127	1.58552	0.079	0.172	2.17722
	4	0.032	0.082	2.5625	0.0936	0.098	1.04701	0.0687	0.07	1.01892
	5	0.0306	0.06	1.96078	0.093	0.061	0.655914	0.0772	0.152	1.96891
RM 0.4 mg/mL	1	0.0233	0.131	5.62232	0.0856	0.16	1.86916	0.0722	0.21	2.90859
	2	0.0258	0.129	5	0.0789	0.097	1.2294	0.069	0.156	2.26087
	3	0.0376	0.055	1.46277	0.0908	0.103	1.13436	0.0618	0.081	1.31068
	4	0.0241	0.022	0.912863	0.0786	0.078	0.992366	0.0597	0.115	1.9263
	5	0.0233	0.048	2.06009	0.0881	0.224	2.54257	0.0724	0.138	1.90608
RM 0.5 mg/mL	1	0.0236	0.064	2.71186	0.0736	0.14	1.90217	0.0734	0.078	1.06267
	2	0.0307	0.058	1.88925	0.0795	0.13	1.63522	0.0731	0.285	3.89877
	3	0.043	0.046	1.06977	0.0874	0.082	0.938215	0.065	0.123	1.89231
	4	0.0296	0.087	2.93919	0.064	0.071	1.10937	0.0718	0.072	1.00279
	5	0.0365	0.029	0.794521				0.0551	0.159	2.88566
S. cerevisae (SC)	1	0.041	0.046	1.12195	0.064	0.047	0.734375	0.0598	0.139	2.32441
	2	0.0396	0.053	1.33838	0.0854	0.083	0.971897	0.0828	0.155	1.87198
	3	0.0376	0.06	1.59574	0.0816	0.112	1.37255	0.0767	0.11	1.43416
	4	0.0237	0.05	2.1097	0.0924	0.04	0.4329	0.0786	0.155	1.97201
	5	0.0412	0.051	1.23786	0.0675	0.147	2.17778	0.0798	0.115	1.4411
