# Supplementary material for: Induction of phytoalexins and proteins related to pathogenesis in plants treated with extracts of cutaneous secretions of southern Amazonian Bufonidae amphibians
Source: PLoS One. 2019 Jan 17;14(1):e0211020. doi: 10.1371/journal.pone.0211020 (PMC6336429; doi:10.1371/journal.pone.0211020)
Supplement: S3 Table — (XLSX) [file pone.0211020.s003.xlsx]

## Sheet: POX activity - Monsoy 8372
MONSOY 8372 IPRO		Quantification of POX activity
Treatments	REP	mg protein in 0.1 mL	Absorbance	Absorbance min¯¹ mg¯¹ of protein
Sterile water (0)	1	0.423546	1.235	2.91586
	2	0.391456	0.9225	2.35659
	3	0.552908	1.4575	2.63606
	4	0.0515042	0.715	13.8824
	5	0.457641	0.2925	0.639147
RG 0.1 mg/mL	1	0.216968	0.8425	3.88307
	2	0.164822	0.5125	3.10942
	3	0.666225	1.13	1.69612
	4	0.496751	0.8175	1.64569
	5	0.368391	0.4225	1.14688
RG 0.2 mg/mL	1	0.0454874	0.3975	8.73869
	2	0.0204172	0.2025	9.91812
	3	0.0154031	0.3975	25.8064
	4	0.0344565	0.19	5.5142
	5	0.0247092	0.08	3.23766
RG 0.3 mg/mL	1	0.118692	0.595	5.01296
	2	0.107661	0.3925	3.64569
	3	0.0106699	0.3925	36.7858
	4	0.239029	0.5325	2.22776
	5	0.0294424	0.1225	4.16066
RG 0.4 mg/mL	1	0.134737	0.4075	3.0244
	2	0.00365022	0.4525	123.965
	3	0.23201	0.335	1.44391
	4	0.251063	0.7525	2.99726
	5	0.222984	0.1525	0.683904
RG 0.5 mg/mL	1	0.315243	0.8025	2.54566
	2	0.191897	0.77	4.01256
	3	0.179864	0.685	3.80844
	4	0.170838	0.855	5.00473
	5	0.216968	0.8575	3.9522
S. cerevisae (SC)	1	0.276133	2.1725	7.86758
	2	0.393462	2.0375	5.17839
	3	0.417529	2.5075	6.00557
	4	0.333293	2.975	8.92607
	5	0.370397	2.49	6.72251

## Sheet: POX activity - TMG 132 RR
TMG 132 RR		Quantification of POX activity
Treatments	REP	mg protein in 0.1 mL	Absorbance	Absorbance min¯¹ mg¯¹ of protein
Sterile water (0)	1	0.0645407	1.1425	17.702
	2	0.0454874	1.6225	35.6692
	3	0.0314481	1.035	32.9114
	4	0.121701	1.35	11.0928
	5	0.164822	0.7775	4.71722
RG 0.1 mg/mL	1	0.253069	0.9825	3.88235
	2	0.0715604	0.61	8.52427
	3	0.131729	0.79	5.99717
	4	0.139751	0.88	6.2969
	5	0.106659	0.5525	5.18008
RG 0.2 mg/mL	1	0.270116	1.3225	4.89604
	2	0.187886	0.6075	3.23334
	3	0.120698	0.365	3.02408
	4	0.182872	0.575	3.14428
	5	0.230004	0.5575	2.42387
RG 0.3 mg/mL	1	0.102647	0.765	7.4527
	2	0.0946249	0.74	7.82035
	3	0.134737	0.7975	5.91893
	4	0.11067	0.525	4.74384
	5	0.149779	0.4475	2.98773
RG 0.4 mg/mL	1	0.0454874	0.56	12.3111
	2	0.153791	1.4275	9.2821
	3	0.0615323	0.5125	8.32896
	4	0.0825913	1.105	13.3791
	5	0.026434	0.5175	19.577
RG 0.5 mg/mL	1	0.0247092	0.6	24.2825
	2	0.0407541	0.18	4.41673
	3	0.00565584	0.4175	73.8176
	4	0.0314481	1.075	34.1834
	5	0.0555154	0.57	10.2674
S. cerevisae (SC)	1	0.161813	1.7175	10.6141
	2	0.323265	2.5025	7.74132
	3	0.154793	1.98	12.7912
	4	0.337304	2.4575	7.2857
	5	0.240032	1.7725	7.38443

## Sheet: POX activity - TMG 4182
TMG 4182 nontransgenic		Quantification of POX activity
Treatments	REP	mg protein in 0.1 mL	Absorbance	Absorbance min¯¹ mg¯¹ of protein
Sterile water (0)	1	0.125712	1.9625	15.6111
	2	0.0876053	0.7625	8.70381
	3	0.102647	0.7525	7.33092
	4	0.134737	0.8975	6.66111
	5	0.147774	1.2675	8.5773
RG 0.1 mg/mL	1	0.141757	3.0375	21.4275
	2	0.140754	1.6375	11.6338
	3	0.132732	1.365	10.2839
	4	0.148777	1.4625	9.83018
	5	0.198917	1.125	5.65563
RG 0.2 mg/mL	1	0.0565183	1.3625	24.1073
	2	0.100642	1.1975	11.8986
	3	0.0966306	0.795	8.22721
	4	0.0103891	0.6725	64.7314
	5	0.212956	0.8675	4.07361
RG 0.3 mg/mL	1	0.106659	1.3825	12.9619
	2	0.222984	0.6075	2.72441
	3	0.144765	0.6225	4.30006
	4	0.126715	1.0675	8.42443
	5	0.0946249	1.33	14.0555
RG 0.4 mg/mL	1	0.0835941	0.1225	1.46542
	2	0.113678	0.175	1.53943
	3	0.105656	0.4525	4.28277
	4	0.11769	0.4325	3.67492
	5	0.07858	0.165	2.09977
RG 0.5 mg/mL	1	0.127718	1.1525	9.02381
	2	0.138748	0.8525	6.14421
	3	0.121701	0.5475	4.49874
	4	0.241035	0.6	2.48927
	5	0.106659	0.225	2.10953
S. cerevisae (SC)	1	0.124709	4.075	32.676
	2	0.169836	2.8	16.4865
	3	0.073566	1.765	23.9921
	4	0.0805856	1.415	17.559
	5	0.177858	3.31	18.6104

## Sheet: PPO activity - Monsoy 8372
MONSOY 8372 IPRO		Quantification of PPO activity
Treatments	REP	mg protein in 0.1 mL	Absorbance	Absorbance min¯¹ mg of protein¯¹
Sterile water (0)	1	0.423546	0.185	0.436789
	2	0.391456	0.1025	0.261843
	3	0.552908	0.2375	0.429547
	4	0.0515042	0.1275	2.47553
	5	0.457641	0.1325	0.289528
RG 0.1 mg/mL	1	0.216968	0.1025	0.472421
	2	0.164822	0.0775	0.470206
	3	0.666225	0.175	0.262674
	4	0.496751	0.1175	0.236537
	5	0.368391	0.08	0.21716
RG 0.2 mg/mL	1	0.0454874	0.1525	3.35258
	2	0.0204172	0.0875	4.28561
	3	0.0154031	0.0925	6.00527
	4	0.0344565	0.1125	3.26499
	5	0.0247092	0.055	2.22589
RG 0.3 mg/mL	1	0.118692	0.2075	1.74822
	2	0.107661	0.09	0.835954
	3	0.0106699	0.11	10.3094
	4	0.239029	0.1475	0.617079
	5	0.0294424	0.225	7.64203
RG 0.4 mg/mL	1	0.134737	0.165	1.22461
	2	0.00365022	0.16	43.833
	3	0.23201	0.175	0.754279
	4	0.251063	0.3125	1.24471
	5	0.222984	0.0575	0.257866
RG 0.5 mg/mL	1	0.315243	0.1275	0.40445
	2	0.191897	0.175	0.911946
	3	0.179864	0.135	0.750569
	4	0.170838	0.1575	0.921924
	5	0.216968	0.2725	1.25595
S. cerevisae (SC)	1	0.276133	0.3	1.08643
	2	0.393462	0.295	0.749755
	3	0.417529	0.2975	0.712525
	4	0.333293	0.285	0.855103
	5	0.370397	0.28	0.755945

## Sheet: PPO activity - TMG 132 RR
TMG 132 RR		Quantification of PPO activity
Treatments	REP	mg protein in 0.1 mL	Absorbance	Absorbance min¯¹ mg of protein¯¹
Sterile water (0)	1	0.0645407	0.1025	1.58814
	2	0.0454874	0.105	2.30833
	3	0.0314481	0.0575	1.82841
	4	0.121701	0.0725	0.595723
	5	0.164822	0.09	0.546045
RG 0.1 mg/mL	1	0.253069	0.1475	0.582846
	2	0.0715604	0.09	1.25768
	3	0.131729	0.0925	0.7022
	4	0.139751	0.12	0.858668
	5	0.106659	0.085	0.796935
RG 0.2 mg/mL	1	0.270116	0.1075	0.397977
	2	0.187886	0.0525	0.279425
	3	0.120698	0.055	0.455683
	4	0.182872	0.06	0.328098
	5	0.230004	0.105	0.456514
RG 0.3 mg/mL	1	0.102647	0.0925	0.901143
	2	0.0946249	0.1025	1.08322
	3	0.134737	0.1075	0.797849
	4	0.11067	0.0925	0.835819
	5	0.149779	0.095	0.634266
RG 0.4 mg/mL	1	0.0454874	0.075	1.64881
	2	0.153791	0.135	0.877817
	3	0.0615323	0.0725	1.17824
	4	0.0825913	0.0675	0.817278
	5	0.026434	0.0525	1.98608
RG 0.5 mg/mL	1	0.0247092	0.0475	1.92236
	2	0.0407541	0.0225	0.552092
	3	0.00565584	0.0275	4.86223
	4	0.0314481	0.0625	1.9874
	5	0.0555154	0.1275	2.29666
S. cerevisae (SC)	1	0.161813	0.16	0.988795
	2	0.323265	0.25	0.773359
	3	0.154793	0.22	1.42125
	4	0.337304	0.19	0.563289
	5	0.240032	0.2625	1.0936

## Sheet: PPO activity - TMG 4182
TMG 4182 nontransgenic		Quantification of PPO activity
Treatments	REP	mg protein in 0.1 mL	Absorbance	Absorbance min¯¹ mg of protein¯¹
Sterile water (0)	1	0.125712	0.06	0.477281
	2	0.0876053	0.0475	0.542205
	3	0.102647	0.05	0.487104
	4	0.134737	0.085	0.630857
	5	0.147774	0.1175	0.795134
RG 0.1 mg/mL	1	0.141757	0.2025	1.4285
	2	0.140754	0.225	1.59853
	3	0.132732	0.1975	1.48796
	4	0.148777	0.1625	1.09224
	5	0.198917	0.1525	0.766652
RG 0.2 mg/mL	1	0.0565183	0.1375	2.43284
	2	0.100642	0.2225	2.21081
	3	0.0966306	0.1325	1.3712
	4	0.0103891	0.06	5.77529
	5	0.212956	0.21	0.986118
RG 0.3 mg/mL	1	0.106659	0.2075	1.94546
	2	0.222984	0.1825	0.818443
	3	0.144765	0.1375	0.949813
	4	0.126715	0.15	1.18376
	5	0.0946249	0.3025	3.19683
RG 0.4 mg/mL	1	0.0835941	0.125	1.49532
	2	0.113678	0.1075	0.945651
	3	0.105656	0.1025	0.970131
	4	0.11769	0.2325	1.97554
	5	0.07858	0.065	0.827182
RG 0.5 mg/mL	1	0.127718	0.1	0.782977
	2	0.138748	0.1725	1.24326
	3	0.121701	0.11	0.903856
	4	0.241035	0.225	0.933475
	5	0.106659	0.3575	3.35181
S. cerevisae (SC)	1	0.124709	0.235	1.88438
	2	0.169836	0.3	1.76641
	3	0.073566	0.285	3.87407
	4	0.0805856	0.295	3.6607
	5	0.177858	0.13	0.73092

## Sheet: β-1,3-glucanase - Monsoy 8372
Monsoy 8372 IPRO		Quantification of β-1.3-glucanase activity
		y= 1.0258x + 0.1373
Treatments	REP	Real sample	Real control	Sample	Control	Total glucanase	mg protein in 0.1 mL	mg of glucose h¯¹ mg protein¯¹
Sterile water (0)	1	1.661	1.381	1.75307	1.48011	0.272958	0.423546	0.644458
	2	2.0235	1.4285	2.10645	1.52642	0.580035	0.391456	1.48174
	3	1.566	1.481	1.66046	1.5776	0.0828622	0.552908	0.149866
	4	1.2935	1.1535	1.39481	1.25833	0.136479	0.0515042	2.64986
	5	2.2835	1.7435	2.35991	1.8335	0.526418	0.457641	1.15029
RG 0.1 mg/mL	1	2.1285	1.5085	2.20881	1.60441	0.604406	0.216968	2.7857
	2	1.681	1.171	1.77257	1.27539	0.497173	0.164822	3.01643
	3	2.2635	1.2035	2.34042	1.30708	1.03334	0.666225	1.55104
	4	2.1035	1.7385	2.18444	1.82862	0.35582	0.496751	0.716294
	5	2.4285	1.6785	2.50127	1.77013	0.731137	0.368391	1.98467
RG 0.2 mg/mL	1	2.018	1.9905	2.10109	2.07428	0.0268083	0.0454874	0.589358
	2	2.543	2.623	2.61289	2.69088	-0.0779879	0.0204172	-3.81972
	3	2.103	1.6555	2.18395	1.74771	0.436245	0.0154031	28.3218
	4	2.143	1.618	2.22295	1.71115	0.511796	0.0344565	14.8534
	5	1.6205	1.343	1.71359	1.44307	0.270521	-0.0247092	-10.9482
RG 0.3 mg/mL	1	1.563	1.638	1.65754	1.73065	-0.0731137	0.118692	-0.615993
	2	1.4205	1.303	1.51862	1.40407	0.114545	0.107661	1.06393
	3	1.8105	1.6255	1.89881	1.71846	0.180347	-0.0106699	-16.9025
	4	2.263	1.798	2.33993	1.88663	0.453305	0.239029	1.89644
	5	2.2255	1.983	2.30337	2.06697	0.236401	0.0294424	8.02926
RG 0.4 mg/mL	1	1.2705	1.1705	1.37239	1.27491	0.0974849	0.134737	0.723518
	2	1.228	1.4255	1.33096	1.52349	-0.192533	-0.00365022	52.7455
	3	1.2055	0.9905	1.30903	1.09943	0.209593	0.23201	0.903379
	4	1.5255	1.058	1.62098	1.16524	0.455742	0.251063	1.81525
	5	1.3555	1.208	1.45525	1.31146	0.14379	0.222984	0.644844
RG 0.5 mg/mL	1	1.9855	1.848	2.06941	1.93537	0.134042	0.315243	0.425202
	2	2.1005	1.423	2.18152	1.52106	0.66046	0.191897	3.44174
	3	1.843	1.4455	1.93049	1.54299	0.387502	0.179864	2.15442
	4	1.9605	1.5705	2.04504	1.66485	0.380191	0.170838	2.22544
	5	2.073	1.6205	2.15471	1.71359	0.441119	0.216968	2.03311
S. cerevisae (SC)	1	2.4185	1.1185	2.49152	1.22422	1.2673	0.276133	4.58947
	2	1.276	1.261	1.37775	1.36313	0.0146227	0.393462	0.0371643
	3	1.621	0.9185	1.71408	1.02925	0.684831	0.417529	1.6402
	4	1.636	1.2585	1.7287	1.36069	0.368005	0.333293	1.10415
	5	1.6285	1.2285	1.72139	1.33145	0.38994	0.370397	1.05276

## Sheet: β-1,3-glucanase - TMG 132 RR
TMG 132 RR		Quantification of β-1.3-glucanase activity
		y= 1.0258x + 0.1373
Treatments	REP	Real sample	Real control	Sample	Control	Total glucanase	mg protein in 0.1 mL	mg of glucose h¯¹ mg protein¯¹
Sterile water (0)	1	1.537	0.9095	1.63219	1.02047	0.611718	0.0645407	9.47801
	2	1.7795	0.8495	1.86859	0.961981	0.906609	0.0454874	19.931
	3	1.547	0.5895	1.64194	0.70852	0.933418	0.0314481	29.6813
	4	1.687	0.8045	1.77842	0.918113	0.860304	0.121701	7.06901
	5	1.5645	0.6795	1.659	0.796257	0.862741	0.164822	5.2344
RG 0.1 mg/mL	1	1.567	1.2195	1.66143	1.32267	0.33876	0.253069	1.33861
	2	1.7645	0.737	1.85397	0.85231	1.00166	0.0715604	13.9974
	3	1.657	0.9695	1.74917	1.07896	0.670209	0.131729	5.08779
	4	1.5445	0.952	1.6395	1.0619	0.577598	0.139751	4.13304
	5	1.7845	1.0545	1.87346	1.16182	0.71164	0.106659	6.67212
RG 0.2 mg/mL	1	1.352	0.677	1.45184	0.793819	0.658023	0.270116	2.43607
	2	1.3845	0.5545	1.48353	0.6744	0.809125	0.187886	4.30646
	3	1.372	1.1145	1.47134	1.22032	0.251024	0.120698	2.07977
	4	1.357	0.9945	1.45672	1.10333	0.353383	0.182872	1.9324
	5	1.5945	0.8345	1.68824	0.947358	0.740885	0.230004	3.22118
RG 0.3 mg/mL	1	1.407	0.567	1.50546	0.686586	0.818873	0.102647	7.97753
	2	1.567	0.6245	1.66143	0.74264	0.918795	0.0946249	9.70986
	3	1.6995	0.9895	1.7906	1.09846	0.692143	0.134737	5.13698
	4	1.247	0.867	1.34948	0.979041	0.370443	0.11067	3.34728
	5	1.8445	0.777	1.93196	0.891304	1.04065	0.149779	6.94789
RG 0.4 mg/mL	1	2.2485	1.4235	2.32579	1.2407	1.08509	0.0454874	1.03961
	2	1.8485	1.2585	1.93585	1.10954	0.826316	0.153791	0.672525
	3	1.9335	1.2835	2.01872	1.12941	0.889305	0.0615323	0.827773
	4	1.651	1.301	1.74332	1.14332	0.6	0.0825913	0.517408
	5	2.1835	1.441	2.26243	1.25461	1.00782	0.026434	0.981385
RG 0.5 mg/mL	1	1.8035	1.221	1.89199	1.07973	0.812257	-0.0247092	0.836966
	2	2.371	1.556	2.44521	1.34603	1.09919	-0.0407541	1.13994
	3	1.756	1.0735	1.84568	0.96248	0.883201	-0.00565584	0.888857
	4	2.021	1.6485	2.10402	1.41955	0.684462	0.0314481	0.653013
	5	2.491	1.8135	2.5622	1.55072	1.01148	0.0555154	0.955964
S. cerevisae (SC)	1	1.4145	1.0645	1.51277	1.17157	0.341197	0.161813	2.10859
	2	2.0395	0.872	2.12205	0.983915	1.13814	0.323265	3.52075
	3	1.792	1.072	1.88078	1.17888	0.701891	0.154793	4.53437
	4	1.697	0.7995	1.78817	0.913238	0.874927	0.337304	2.59388
	5	1.6245	1.0095	1.71749	1.11796	0.599532	0.240032	2.49772

## Sheet: β-1,3-glucanase - TMG 4182
TMG 4182 nontransgenic			Quantification of β-1.3-glucanase activity
			y= 1.0258x + 0.1373
Treatments	REP	Real sample	Real control	Sample	Control	Total glucanase	mg protein in 0.1 mL	mg of glucose h¯¹ mg protein¯¹
Sterile water (0)	1	1.298	0.948	1.3992	1.058	0.341197	0.125712	0.215485
	2	1.6255	1.0255	1.71846	1.13355	0.584909	0.0876053	0.497304
	3	1.478	0.933	1.57467	1.04338	0.531293	0.102647	0.428645
	4	1.6155	1.043	1.70872	1.15061	0.558101	0.134737	0.423364
	5	1.608	1.3055	1.7014	1.40651	0.294892	0.147774	0.147118
RG 0.1 mg/mL	1	1.4355	1.2955	1.53324	1.39676	0.136479	0.141757	-0.00527807
	2	1.808	1.183	1.89637	1.28709	0.609281	0.140754	0.468526
	3	1.503	1.1355	1.59904	1.24079	0.358257	0.132732	0.225525
	4	1.7105	1.2355	1.80133	1.33827	0.463053	0.148777	0.314277
	5	1.603	1.1205	1.69653	1.22616	0.470365	0.198917	0.271448
RG 0.2 mg/mL	1	1.678	1.573	1.76964	1.66728	0.102359	0.0565183	0.0458409
	2	1.6955	1.353	1.7867	1.45282	0.333886	0.100642	0.233244
	3	1.6255	1.298	1.71846	1.3992	0.319263	0.0966306	0.222632
	4	1.5355	1.223	1.63073	1.32609	0.30464	0.0103891	0.294251
	5	1.748	1.123	1.83788	1.2286	0.609281	0.212956	0.396324
RG 0.3 mg/mL	1	1.3155	1.0955	1.41626	1.20179	0.214467	0.106659	0.107808
	2	2.5005	1.4205	2.57146	1.51862	1.05284	0.222984	0.829852
	3	1.5605	1.3105	1.6551	1.41139	0.243712	0.144765	0.0989469
	4	1.558	1.378	1.65266	1.47719	0.175473	0.126715	0.048758
	5	1.483	1.2105	1.57955	1.3139	0.265646	0.0946249	0.171021
RG 0.4 mg/mL	1	1.0605	0.948	1.16767	1.058	0.109671	0.0835941	0.0260764
	2	1.4405	1.043	1.53812	1.15061	0.387502	0.113678	0.273824
	3	1.278	0.988	1.3797	1.097	0.282706	0.105656	0.17705
	4	1.5805	1.328	1.6746	1.42845	0.246149	0.11769	0.12846
	5	1.3155	1.0355	1.41626	1.1433	0.272958	0.07858	0.194378
RG 0.5 mg/mL	1	1.6605	0.9255	1.75258	1.03607	0.716514	0.127718	0.588796
	2	1.4955	0.943	1.59173	1.05313	0.538604	0.138748	0.399856
	3	1.4655	0.748	1.56249	0.863034	0.699454	0.121701	0.577753
	4	1.5605	0.8605	1.6551	0.972704	0.682394	0.241035	0.441359
	5	1.028	0.673	1.13599	0.78992	0.346071	0.106659	0.239413
S. cerevisae (SC)	1	1.203	0.778	1.30659	0.892279	0.414311	0.124709	0.289602
	2	1.308	0.908	1.40895	1.01901	0.38994	0.169836	0.220104
	3	1.1955	0.848	1.29928	0.960519	0.33876	0.073566	0.265194
	4	1.1805	0.9255	1.28466	1.03607	0.248586	0.0805856	0.168001
	5	1.248	0.8605	1.35046	0.972704	0.377754	0.177858	0.199896

## Sheet: TOTAL PROTEIN - MONSOY 8372 
MONSOY 8372 IPRO		Quantification of total protein content
Treatments	REP	Sample weight	Gross absorbance		Mean absorbance	White		Mean white	Net absorbance	Diluted 5 X	mg protein/mL	mg protein/4mL	mg protein ml¯¹ of fresh weight	mg protein in 0.1 mL	mg protein in 0.2 mL	mg protein in 0.01 mL
Sterile water (0)	1	1.6841	0.494	0.555	0.5245	0.263	0.268	0.265	0.2595	1.2975	4.23546	16.9418	10.0599	0.423546	0.847092	0.0423546
	2	1.455	0.518	0.499	0.5085	0.263	0.268	0.265	0.2435	1.2175	3.91456	15.6582	10.7617	0.391456	0.782912	0.0391456
	3	1.6995	0.581	0.597	0.589	0.263	0.268	0.265	0.324	1.62	5.52908	22.1163	13.0134	0.552908	1.10582	0.0552908
	4	1.3971	0.436	0.242	0.339	0.263	0.268	0.265	0.074	0.37	0.515042	2.06017	1.4746	0.0515042	0.103008	0.00515042
	5	1.4766	0.532	0.551	0.5415	0.263	0.268	0.265	0.2765	1.3825	4.57641	18.3057	12.3972	0.457641	0.915283	0.0457641
RG 0.1 mg/mL	1	1.3646	0.411	0.432	0.4215	0.263	0.268	0.265	0.1565	0.7825	2.16968	8.6787	6.35989	0.216968	0.433935	0.0216968
	2	1.3234	0.361	0.43	0.3955	0.263	0.268	0.265	0.1305	0.6525	1.64822	6.59286	4.98176	0.164822	0.329643	0.0164822
	3	1.5475	0.615	0.676	0.6455	0.263	0.268	0.265	0.3805	1.9025	6.66225	26.649	17.2207	0.666225	1.33245	0.0666225
	4	1.5926	0.547	0.575	0.561	0.263	0.268	0.265	0.296	1.48	4.96751	19.87	12.4765	0.496751	0.993502	0.0496751
	5	1.4401	0.473	0.521	0.497	0.263	0.268	0.265	0.232	1.16	3.68391	14.7357	10.2324	0.368391	0.736783	0.0368391
RG 0.2 mg/mL	1	1.5223	0.33	0.33	0.33	0.26	0.259	0.26	0.071	0.355	0.454874	1.81949	1.19523	0.0454874	0.0909747	0.00454874
	2	1.4725	0.315	0.32	0.3175	0.26	0.259	0.26	0.0585	0.2925	0.204172	0.816687	0.554626	0.0204172	0.0408343	0.00204172
	3	1.5058	0.325	0.305	0.315	0.26	0.259	0.26	0.056	0.28	0.154031	0.616125	0.409168	0.0154031	0.0308063	0.00154031
	4	1.4762	0.314	0.335	0.3245	0.26	0.259	0.26	0.0655	0.3275	0.344565	1.37826	0.933653	0.0344565	0.068913	0.00344565
	5	1.5475	0.298	0.292	0.295	0.26	0.259	0.26	0.036	0.18	-0.247092	-0.988367	-0.638687	-0.0247092	-0.0494184	-0.00247092
RG 0.3 mg/mL	1	1.5128	0.341	0.392	0.3665	0.26	0.259	0.26	0.1075	0.5375	1.18692	4.74769	3.13835	0.118692	0.237385	0.0118692
	2	1.507	0.31	0.412	0.361	0.26	0.259	0.26	0.102	0.51	1.07661	4.30646	2.85764	0.107661	0.215323	0.0107661
	3	1.449	0.347	0.257	0.302	0.26	0.259	0.26	0.043	0.215	-0.106699	-0.426795	-0.294545	-0.0106699	-0.0213398	-0.00106699
	4	1.5948	0.379	0.474	0.4265	0.26	0.259	0.26	0.1675	0.8375	2.39029	9.56117	5.99522	0.239029	0.478059	0.0239029
	5	1.4368	0.311	0.333	0.322	0.26	0.259	0.26	0.063	0.315	0.294424	1.1777	0.819667	0.0294424	0.0588849	0.00294424
RG 0.4 mg/mL	1	1.5572	0.406	0.343	0.3745	0.26	0.259	0.26	0.1155	0.5775	1.34737	5.38949	3.46101	0.134737	0.269475	0.0134737
	2	1.5897	0.3	0.311	0.3055	0.26	0.259	0.26	0.0465	0.2325	-0.0365022	-0.146009	-0.0918468	-0.00365022	-0.00730044	-0.000365022
	3	1.5594	0.465	0.381	0.423	0.26	0.259	0.26	0.164	0.82	2.3201	9.28039	5.95125	0.23201	0.464019	0.023201
	4	1.6607	0.421	0.444	0.4325	0.26	0.259	0.26	0.1735	0.8675	2.51063	10.0425	6.04716	0.251063	0.502126	0.0251063
	5	1.3381	0.424	0.413	0.4185	0.26	0.259	0.26	0.1595	0.7975	2.22984	8.91937	6.6657	0.222984	0.445969	0.0222984
RG 0.5 mg/mL	1	1.4831	0.502	0.427	0.4645	0.26	0.259	0.26	0.2055	1.0275	3.15243	12.6097	8.50226	0.315243	0.630485	0.0315243
	2	1.5077	0.399	0.407	0.403	0.26	0.259	0.26	0.144	0.72	1.91897	7.67589	5.09113	0.191897	0.383795	0.0191897
	3	1.445	0.414	0.38	0.397	0.26	0.259	0.26	0.138	0.69	1.79864	7.19454	4.97892	0.179864	0.359727	0.0179864
	4	1.3857	0.387	0.398	0.3925	0.26	0.259	0.26	0.1335	0.6675	1.70838	6.83353	4.93147	0.170838	0.341677	0.0170838
	5	1.4095	0.427	0.404	0.4155	0.26	0.259	0.26	0.1565	0.7825	2.16968	8.6787	6.15729	0.216968	0.433935	0.0216968
S. cerevisae (SC)	1	1.6641	0.456	0.446	0.451	0.263	0.268	0.265	0.186	0.93	2.76133	11.0453	6.63742	0.276133	0.552266	0.0276133
	2	1.4538	0.471	0.548	0.5095	0.263	0.268	0.265	0.2445	1.2225	3.93462	15.7385	10.8257	0.393462	0.786923	0.0393462
	3	1.3342	0.517	0.526	0.5215	0.263	0.268	0.265	0.2565	1.2825	4.17529	16.7012	12.5177	0.417529	0.835058	0.0417529
	4	1.3357	0.481	0.478	0.4795	0.263	0.268	0.265	0.2145	1.0725	3.33293	13.3317	9.98108	0.333293	0.666586	0.0333293
	5	1.4764	0.51	0.486	0.498	0.263	0.268	0.265	0.233	1.165	3.70397	14.8159	10.0351	0.370397	0.740794	0.0370397

[truncated: 2 more sheets: TOTAL PROTEIN - TMG 132 RR , TOTAL PROTEIN - TMG 4182 ]
