# Supplementary material for: Induction of phytoalexins and proteins related to pathogenesis in plants treated with extracts of cutaneous secretions of southern Amazonian Bufonidae amphibians
Source: PLoS One. 2019 Jan 17;14(1):e0211020. doi: 10.1371/journal.pone.0211020 (PMC6336429; doi:10.1371/journal.pone.0211020)
Supplement: S4 Table — (XLSX) [file pone.0211020.s004.xlsx]

## Sheet: POX activity - Monsoy 8372
MONSOY 8372 IPRO		Quantification of POX activity
TRAT	REP	mg protein in 0.1 mL	Absorbance	Absorbance min¯¹ mg¯¹ of protein
Sterile water (0)	1	0.743442	2.9825	4.01175
	2	0.63213	1.6275	2.57463
	3	0.889852	4.1675	4.68337
	4	0.645166	2.7925	4.32834
RM 0.1 mg/Ml	1	0.722383	1.9375	2.6821
	2	0.565945	3.05	5.38922
	3	0.943	1.9975	2.11824
	4	1.38524	3.2525	2.34797
RM 0.2 mg/mL	1	0.559928	3.815	6.81338
	2	0.876815	5.7125	6.51506
	3	1.21978	3.03	2.48406
	4	0.565945	3.7725	6.66585
RM 0.3 mg/mL	1	0.861773	4.03	4.67641
	2	0.781548	3.87	4.95171
	3	0.800602	3.3725	4.21246
	4	0.881829	3.21	3.64016
RM 0.4 mg/mL	1	0.862776	2.78	3.22216
	2	0.927958	3.975	4.2836
	3	1.58881	3.92	2.46726
	4	0.873807	3.195	3.65642
RM 0.5 mg/mL	1	0.722383	5.6325	7.79711
	2	0.947012	9.1025	9.61181
	3	0.894866	5.075	5.67124
	4	0.963057	6.8625	7.12575
S. cerevisae (SC)	1	0.700321	3.7425	5.34398
	2	0.961051	5.465	5.68648
	3	1.03726	3.73	3.596
	4	0.840714	6.065	7.21411

## Sheet: POX activity - TMG 132 RR
TMG 132 RR		Quantification of POX activity
Treatments	REP	mg protein in 0.1 mL	Absorbance	Absorbance min¯¹ mg¯¹ of protein
Sterile water (0)	1	0.19992	0.96	4.80193
	2	0.12491	0.4825	3.86279
	3	0.442599	1.0575	2.38929
	4	0.327477	0.9075	2.77119
	5	0.365584	0.9	2.46182
RM 0.1 mg/mL	1	0.368391	1.29	3.50171
	2	0.369595	0.625	1.69104
	3	0.23201	1.0525	4.53645
	4	0.283353	0.98	3.45858
	5	0.163819	0.31	1.89234
RM 0.2 mg/mL	1	0.421741	1.7425	4.13168
	2	0.191095	0.425	2.22402
	3	0.318251	0.77	2.41947
	4	0.508785	0.436	0.856944
	5	0.290172	0.52	1.79204
RM 0.3 mg/mL	1	0.207942	0.3625	1.74327
	2	0.0615323	0.2225	3.61599
	3	0.40369	0.5	1.23857
	4	0.28937	0.51	1.76245
	5	0.4787	0.2025	0.42302
RM 0.4 mg/mL	1	0.221179	0.545	2.46406
	2	0.36438	0.69	1.89363
	3	0.260088	0.5475	2.10505
	4	0.481909	1.4725	3.05555
	5	0.355556	0.7825	2.20078
RM 0.5 mg/mL	1	0.339511	0.73	2.15015
	2	0.383634	0.6225	1.62264
	3	0.405696	0.62	1.52824
	4	0.291376	1.2	4.11839
	5	0.316245	0.4525	1.43085
S. cerevisae (SC)	1	0.306217	1.015	3.31464
	2	0.153791	0.9075	5.90088
	3	0.52483	0.9475	1.80535
	4	0.344324	2.0175	5.85931
	5	0.578981	2.0375	3.51911

## Sheet: POX activity - TMG 4182
TMG 4182 nontransgenic		Quantification of POX activity
Treatments	REP	mg protein in 0.1 mL	Absorbance	Absorbance min¯¹ mg¯¹ of protein
Sterile water (0)	1	0.294184	2.48	8.43011
	2	0.236021	1.655	7.01209
	3	0.267308	2.245	8.39854
	4	0.335499	1.5875	4.73175
	5	0.440594	1.3775	3.12646
RM 0.1 mg/mL	1	0.536863	1.5825	2.94768
	2	0.512796	1.8875	3.6808
	3	0.268111	2.1075	7.86056
	4	0.33229	1.9625	5.90598
	5	0.452627	1.385	3.05991
RM 0.2 mg/mL	1	0.448616	1.9175	4.27426
	2	0.456639	1.4625	3.20275
	3	0.528841	1.8275	3.45567
	4	0.354352	0.9325	2.63156
	5	0.340313	1.0275	3.01928
RM 0.3 mg/mL	1	0.496751	1.3925	2.80322
	2	0.360369	1.7375	4.82145
	3	0.431769	1.8425	4.26733
	4	0.274128	1.1675	4.25897
	5	0.452627	1.21	2.67328
RM 0.4 mg/mL	1	0.333494	1.97	5.90716
	2	0.249258	1.7475	7.01081
	3	0.317449	1.5275	4.8118
	4	0.51801	1.44	2.77987
	5	0.252066	1.115	4.42345
RM 0.5 mg/mL	1	0.290172	1.305	4.49733
	2	0.542078	1.2775	2.35667
	3	0.653189	1.25	1.91369
	4	0.372403	1.215	3.2626
	5	0.292178	2.4175	8.27406
S. cerevisae (SC)	1	0.699318	3.13	4.47579
	2	0.463859	1.6525	3.56251
	3	0.354352	0.57	1.60857
	4	0.39647	1.2775	3.22218
	5	0.578981	2.33	4.02431

## Sheet: PPO activity - Monsoy 8372
MONSOY 8372 IPRO		Quantification of PPO activity
Treatments	REP	mg protein in 0.1 mL	Absorbance	Absorbance min¯¹ mg of protein¯¹
Sterile water (0)	1	0.743442	0.465	0.625469
	2	0.63213	0.4825	0.763292
	3	0.889852	0.405	0.455132
	4	0.645166	0.4	0.619995
RM 0.1 mg/Ml	1	0.722383	0.0675	0.0934408
	2	0.565945	0.1	0.176696
	3	0.943	0.1725	0.182927
	4	1.38524	0.05	0.0360949
RM 0.2 mg/mL	1	0.559928	0.17	0.303611
	2	0.876815	0.2625	0.299379
	3	1.21978	0.275	0.225451
	4	0.565945	0.255	0.450574
RM 0.3 mg/mL	1	0.861773	0.255	0.295902
	2	0.781548	0.325	0.415841
	3	0.800602	0.325	0.405945
	4	0.881829	0.31	0.351542
RM 0.4 mg/mL	1	0.862776	0.2675	0.310046
	2	0.927958	0.105	0.113152
	3	1.58881	0.1225	0.0771018
	4	0.873807	0.4075	0.46635
RM 0.5 mg/mL	1	0.722383	0.37	0.512194
	2	0.947012	0.3775	0.398622
	3	0.894866	0.4175	0.46655
	4	0.963057	0.4375	0.454283
S. cerevisae (SC)	1	0.700321	0.3325	0.474782
	2	0.961051	0.515	0.535872
	3	1.03726	0.515	0.496498
	4	0.840714	0.2575	0.306287

## Sheet: PPO activity - TMG 132 RR
TMG 132 RR		Quantification of PPO activity
Treatments	REP	mg protein in 0.1 mL	Absorbance	Absorbance min¯¹ mg of protein¯¹
Sterile water (0)	1	0.19992	0.2725	1.36305
	2	0.12491	0.1275	1.02074
	3	0.442599	0.2625	0.593087
	4	0.327477	0.17	0.519121
	5	0.365584	0.195	0.533394
RM 0.1 mg/mL	1	0.368391	1.29	3.50171
	2	0.369595	0.625	1.69104
	3	0.23201	1.0525	4.53645
	4	0.283353	0.98	3.45858
	5	0.163819	0.31	1.89234
RM 0.2 mg/mL	1	0.421741	0.1275	0.302318
	2	0.191095	0.1175	0.614877
	3	0.318251	0.2125	0.667712
	4	0.508785	0.12	0.235856
	5	0.290172	0.1325	0.456625
RM 0.3 mg/mL	1	0.207942	0.1325	0.637196
	2	0.0615323	0.0925	1.50328
	3	0.40369	0.105	0.2601
	4	0.28937	0.1575	0.544285
	5	0.4787	0.105	0.219344
RM 0.4 mg/mL	1	0.221179	0.1075	0.486031
	2	0.36438	0.15	0.411658
	3	0.260088	0.095	0.365261
	4	0.481909	0.3775	0.783342
	5	0.355556	0.0925	0.260156
RM 0.5 mg/mL	1	0.339511	0.21	0.618537
	2	0.383634	0.185	0.48223
	3	0.405696	0.155	0.38206
	4	0.291376	0.165	0.566279
	5	0.316245	0.175	0.553368
S. cerevisae (SC)	1	0.306217	1.015	3.31464
	2	0.153791	0.9075	5.90088
	3	0.52483	0.9475	1.80535
	4	0.344324	1.235	3.58674
	5	0.578981	2.0375	3.51911

## Sheet: PPO activity - TMG 4182
TMG 4182 nontransgenic		Quantification of PPO activity
Treatments	REP	mg protein in 0.1 mL	Absorbance	Absorbance min¯¹ mg of protein¯¹
Sterile water (0)	1	0.294184	0.305	1.03677
	2	0.236021	0.2525	1.06982
	3	0.267308	0.265	0.991364
	4	0.335499	0.315	0.938899
	5	0.440594	0.215	0.487978
RM 0.1 mg/mL	1	0.536863	0.275	0.512235
	2	0.512796	0.215	0.41927
	3	0.268111	0.34	1.26813
	4	0.33229	0.1625	0.48903
	5	0.452627	0.2175	0.480528
RM 0.2 mg/mL	1	0.448616	0.1725	0.384516
	2	0.456639	0.17	0.372286
	3	0.528841	0.22	0.416004
	4	0.354352	0.2775	0.783119
	5	0.340313	0.28	0.822772
RM 0.3 mg/mL	1	0.496751	0.3375	0.679415
	2	0.360369	0.2775	0.770044
	3	0.431769	0.3025	0.700606
	4	0.274128	0.2	0.729587
	5	0.452627	0.33	0.729077
RM 0.4 mg/mL	1	0.333494	0.3125	0.937049
	2	0.249258	0.2825	1.13336
	3	0.317449	0.2725	0.858406
	4	0.51801	0.4	0.772185
	5	0.252066	0.22	0.872788
RM 0.5 mg/mL	1	0.290172	0.2625	0.904634
	2	0.542078	0.26	0.479636
	3	0.653189	0.32	0.489904
	4	0.372403	0.2225	0.597471
	5	0.292178	0.235	0.804304
S. cerevisae (SC)	1	0.699318	0.525	0.750731
	2	0.463859	0.435	0.937785
	3	0.354352	0.4625	1.3052
	4	0.39647	0.305	0.769289
	5	0.578981	0.2875	0.496562

## Sheet: β-1,3-glucanase - Monsoy 8372
Monsoy 8372 IPRO		Quantification of β-1.3-glucanase activity
		y= 1.0258x + 0.1373
Treatments	REP	Real sample	Real control	Sample	Control	Total glucanase	mg protein in 0.1 mL	mg of glucose h¯¹ mg protein¯¹
Sterile water (0)	1	2.759	1.744	2.82336	1.83389	0.989472	0.743442	1.33093
	2	2.0015	1.0315	2.08491	1.13931	0.945603	0.63213	1.4959
	3	2.269	1.6565	2.34568	1.74859	0.597095	0.889852	0.671005
	4	2.094	1.334	2.17508	1.4342	0.740885	0.645166	1.14836
RM 0.1 mg/Ml	1	1.779	1.6315	1.86801	1.72422	0.14379	0.722383	0.19905
	2	2.089	1.5515	2.17021	1.64623	0.523981	0.565945	0.925853
	3	1.6715	1.8615	1.76321	1.94843	-0.185221	0.943	-0.196417
	4	1.8565	1.2415	1.94356	1.34402	0.599532	1.38524	0.432801
RM 0.2 mg/mL	1	1.2725	1.0025	1.37424	1.11104	0.263209	0.559928	0.470077
	2	1.545	1.0725	1.63989	1.17927	0.460616	0.876815	0.525329
	3	1.42	0.9725	1.51803	1.08179	0.436245	1.21978	0.357644
	4	1.615	1.095	1.70813	1.20121	0.506921	0.565945	0.895708
RM 0.3 mg/mL	1	1.3725	1.12	1.47173	1.22558	0.246149	0.861773	0.285631
	2	1.6925	1.045	1.78368	1.15247	0.631215	0.781548	0.807646
	3	1.51	1.0175	1.60577	1.12566	0.480113	0.800602	0.59969
	4	1.7175	0.995	1.80805	1.10372	0.704328	0.881829	0.798713
RM 0.4 mg/mL	1	1.625	0.9125	1.71788	1.0233	0.69458	0.862776	0.805053
	2	1.2825	0.98	1.38399	1.0891	0.294892	0.927958	0.317786
	3	1.5225	1.33	1.61796	1.4303	0.187658	1.58881	0.118113
	4	1.14	1.0075	1.24508	1.11591	0.129167	0.873807	0.147822
RM 0.5 mg/mL	1	1.065	0.845	1.17196	0.957497	0.214467	0.722383	0.296888
	2	1.3175	1.09	1.41811	1.19633	0.221778	0.947012	0.234187
	3	1.18	0.7875	1.28407	0.901443	0.382628	0.894866	0.427582
	4	1.5925	1.21	1.6862	1.31332	0.37288	0.963057	0.387184
S. cerevisae (SC)	1	2.934	1.7815	2.99396	1.87044	1.12351	0.700321	1.60428
	2	2.519	0.979	2.58939	1.08813	1.50127	0.961051	1.56211
	3	2.3765	1.4165	2.45048	1.51462	0.935855	1.03726	0.902234
	4	2.6315	1.6315	2.69906	1.72422	0.974849	0.840714	1.15955

## Sheet: β-1,3-glucanase - TMG 132 RR
TMG 132 RR		Quantification of β-1.3-glucanase activity
		y= 1.0258x + 0.1373
Treatments	REP	Real sample	Real control	Sample	Control	Total glucanase	mg protein in 0.1 mL	mg of glucose h¯¹ mg protein¯¹
Sterile water (0)	1	1.984	1.1575	2.06785	1.26214	0.805713	0.19992	4.03018
	2	2.1565	1.1725	2.23601	1.27676	0.959251	0.12491	7.67956
	3	2.3965	1.12	2.46997	1.22558	1.24439	0.442599	2.81156
	4	2.4015	1.1375	2.47485	1.24264	1.23221	0.327477	3.76274
	5	1.849	1.21	1.93624	1.31332	0.622928	0.365584	1.70393
RM 0.1 mg/mL	1	2.439	1.2675	2.51141	1.36937	1.14204	0.368391	3.10006
	2	2.174	1.08	2.25307	1.18659	1.06648	0.369595	2.88555
	3	2.564	1.4075	2.63326	1.50585	1.12741	0.23201	4.85934
	4	2.139	1.22	2.21895	1.32306	0.895886	0.283353	3.16173
	5	2.069	1.0925	2.15071	1.19877	0.95194	0.163819	5.81094
RM 0.2 mg/mL	1	2.45	1.305	2.52213	1.40593	1.1162	0.421741	2.64665
	2	2.36	1.2375	2.43439	1.34012	1.09427	0.191095	5.7263
	3	2.155	1.1675	2.23455	1.27189	0.962663	0.318251	3.02485
	4	2.27	1.2225	2.34666	1.3255	1.02115	0.508785	2.00705
	5	2.265	1.0925	2.34178	1.19877	1.14301	0.290172	3.93907
RM 0.3 mg/mL	1	2.585	2.2375	2.65373	2.31497	0.33876	0.207942	1.62911
	2	2.21	1.3525	2.28817	1.45223	0.835933	0.0615323	13.5853
	3	2.43	1.0475	2.50263	1.1549	1.34773	0.40369	3.33852
	4	2.3925	1.145	2.46608	1.24995	1.21612	0.28937	4.20266
	5	2.0225	1.175	2.10538	1.2792	0.826184	0.4787	1.72589
RM 0.4 mg/mL	1	2.4025	1.3375	2.47582	1.43761	1.03821	0.221179	4.69399
	2	2.46	0.8775	2.53188	0.989179	1.5427	0.36438	4.23376
	3	2.88	1.3875	2.94131	1.48635	1.45496	0.260088	5.59411
	4	2.29	1.17	2.36615	1.27432	1.09183	0.481909	2.26564
	5	2.4025	0.9	2.47582	1.01111	1.46471	0.355556	4.1195
RM 0.5 mg/mL	1	3.085	1.1725	3.14116	1.27676	1.8644	0.339511	5.49143
	2	2.6	1.185	2.66836	1.28895	1.37941	0.383634	3.59564
	3	2.265	1.3375	2.34178	1.43761	0.904172	0.405696	2.22869
	4	2.2525	1.2	2.3296	1.30357	1.02603	0.291376	3.52132
	5	2.4475	1.35	2.51969	1.4498	1.0699	0.316245	3.38312
S. cerevisae (SC)	1	2.369	1.335	2.44317	1.43517	1.00799	0.306217	3.29176
	2	2.259	1.3175	2.33593	1.41811	0.91782	0.153791	5.96799
	3	2.3065	1.305	2.38224	1.40593	0.976311	0.52483	1.86024
	4	2.3215	1.295	2.39686	1.39618	1.00068	0.344324	2.90622
	5	2.0815	1.1675	2.1629	1.27189	0.891012	0.578981	1.53893

## Sheet: β-1,3-glucanase - TMG 4182
TMG 4182 nontransgenic			Quantification of β-1.3-glucanase activity
			y= 1.0258x + 0.1373
Treatments	REP	Real sample	Real control	Sample	Control	Total glucanase	mg protein in 0.1 mL	mg of glucose h¯¹ mg protein¯¹
Sterile water (0)	1	1.1875	0.8575	1.29138	0.969682	0.3217	0.294184	1.09353
	2	1.1975	0.855	1.30113	0.967245	0.333886	0.236021	1.41465
	3	1.4425	0.9025	1.53997	1.01355	0.526418	0.267308	1.96933
	4	1.4625	1.1875	1.55947	1.29138	0.268083	0.335499	0.799058
	5	1.4425	0.7775	1.53997	0.891694	0.648275	0.440594	1.47137
RM 0.1 mg/mL	1	1.4025	0.695	1.50097	0.811269	0.689706	0.536863	1.2847
	2	1.49	0.7725	1.58627	0.88682	0.699454	0.512796	1.364
	3	1.29	0.835	1.3913	0.947748	0.443556	0.268111	1.65438
	4	1.29	1	1.3913	1.1086	0.282706	0.33229	0.85078
	5	1.6075	1.0625	1.70082	1.16953	0.531293	0.452627	1.1738
RM 0.2 mg/mL	1	1.765	0.9525	1.85436	1.06229	0.792065	0.448616	1.76557
	2	1.58	1.0175	1.67401	1.12566	0.548353	0.456639	1.20085
	3	1.795	1.065	1.8836	1.17196	0.71164	0.528841	1.34566
	4	1.965	1.08	2.04933	1.18659	0.862741	0.354352	2.4347
	5	1.7975	1.0075	1.88604	1.11591	0.770131	0.340313	2.26301
RM 0.3 mg/mL	1	1.835	1.3525	1.9226	1.45223	0.470365	0.496751	0.946882
	2	1.7425	1.0925	1.83242	1.19877	0.633652	0.360369	1.75834
	3	1.745	1.045	1.83486	1.15247	0.682394	0.431769	1.58046
	4	1.7625	0.9625	1.85192	1.07204	0.779879	0.274128	2.84495
	5	1.7675	1.15	1.85679	1.25483	0.601969	0.452627	1.32994
RM 0.4 mg/mL	1	1.5725	0.8425	1.6667	0.955059	0.71164	0.333494	2.13389
	2	1.7925	0.8525	1.88117	0.964808	0.916358	0.249258	3.67634
	3	2.01	1.105	2.0932	1.21096	0.882238	0.317449	2.77915
	4	1.89	1.2	1.97621	1.30357	0.672646	0.51801	1.29852
	5	1.765	1.2175	1.85436	1.32063	0.53373	0.252066	2.11742
RM 0.5 mg/mL	1	1.695	1.05	1.78612	1.15734	0.628778	0.290172	2.16691
	2	1.8775	0.9575	1.96403	1.06717	0.896861	0.542078	1.65449
	3	1.61	1.2475	1.70326	1.34987	0.353383	0.653189	0.541012
	4	1.6225	1.1475	1.71544	1.25239	0.463053	0.372403	1.24342
	5	1.615	0.9475	1.70813	1.05742	0.650712	0.292178	2.22711
S. cerevisae (SC)	1	1.1925	0.67	1.29626	0.786898	0.509359	0.699318	0.728365
	2	1.23	0.3925	1.33281	0.516377	0.816436	0.463859	1.7601
	3	1.4575	0.565	1.55459	0.684539	0.870053	0.354352	2.45533
	4	0.975	0.56	1.08423	0.679665	0.404562	0.39647	1.02041
	5	1.1325	0.4975	1.23777	0.618737	0.619029	0.578981	1.06917

## Sheet: TOTAL PROTEIN - MONSOY 8372 
MONSOY 8372 IPRO		Quantification of total protein content
Treatments	REP	Sample weight	Gross absorbance		Mean absorbance	White		Mean white	Net absorbance	Diluted 5 X	mg protein/mL	mg protein/4mL	mg protein ml¯¹ of fresh weight	mg protein in 0.1 mL	mg protein in 0.2 mL	mg protein in 0.01 mL
Sterile water (0)	1	1.4883				0.161	0.167	0.164
	2	1.4316	0.661	0.505	0.583	0.161	0.167	0.164	0.419	2.095	7.43442	29.7377	20.7723	0.743442	1.48688	0.0743442
	3	1.5113	0.547	0.508	0.5275	0.161	0.167	0.164	0.364	1.8175	6.3213	25.2852	16.7308	0.63213	1.26426	0.063213
	4	1.7178	0.725	0.587	0.656	0.161	0.167	0.164	0.492	2.46	8.89852	35.5941	20.7207	0.889852	1.7797	0.0889852
	5	1.549	0.573	0.495	0.534	0.161	0.167	0.164	0.37	1.85	6.45166	25.8067	16.6602	0.645166	1.29033	0.0645166
RM 0.1 mg/mL	1	1.5699	0.607	0.538	0.5725	0.161	0.167	0.164	0.409	2.0425	7.22383	28.8953	18.4058	0.722383	1.44477	0.0722383
	2	1.5907	0.487	0.502	0.4945	0.161	0.167	0.164	0.331	1.6525	5.65945	22.6378	14.2313	0.565945	1.13189	0.0565945
	3	1.6899	0.677	0.688	0.6825	0.161	0.167	0.164	0.519	2.5925	9.43	37.72	22.3209	0.943	1.886	0.0943
	4	1.4835	1.062	0.744	0.903	0.161	0.167	0.164	0.739	3.695	13.8524	55.4095	37.3506	1.38524	2.77048	0.138524
	5	1.7688				0.161	0.167	0.164
RM 0.2 mg/mL	1	1.6958	0.474	0.509	0.4915	0.161	0.167	0.164	0.328	1.6375	5.59928	22.3971	13.2074	0.559928	1.11986	0.0559928
	2	1.5595	0.701	0.598	0.6495	0.161	0.167	0.164	0.486	2.4275	8.76815	35.0726	22.4896	0.876815	1.75363	0.0876815
	3	1.6792	0.854	0.787	0.8205	0.161	0.167	0.164	0.657	3.2825	12.1978	48.791	29.0561	1.21978	2.43955	0.121978
	4	1.5346	0.521	0.468	0.4945	0.161	0.167	0.164	0.331	1.6525	5.65945	22.6378	14.7516	0.565945	1.13189	0.0565945
	5	1.4439				0.161	0.167	0.164
RM 0.3 mg/mL	1	1.6125	0.678	0.606	0.642	0.161	0.167	0.164	0.478	2.39	8.61773	34.4709	21.3773	0.861773	1.72355	0.0861773
	2	1.3771	0.616	0.588	0.602	0.161	0.167	0.164	0.438	2.19	7.81548	31.2619	22.7013	0.781548	1.5631	0.0781548
	3	1.569				0.161	0.167	0.164
	4	1.569	0.666	0.557	0.6115	0.161	0.167	0.164	0.448	2.2375	8.00602	32.0241	20.4105	0.800602	1.6012	0.0800602
	5	1.553	0.631	0.673	0.652	0.161	0.167	0.164	0.488	2.44	8.81829	35.2732	22.7129	0.881829	1.76366	0.0881829
RM 0.4 mg/mL	1	1.614	0.697	0.588	0.6425	0.161	0.167	0.164	0.479	2.3925	8.62776	34.511	21.3823	0.862776	1.72555	0.0862776
	2	1.448	0.774	0.576	0.675	0.161	0.167	0.164	0.511	2.555	9.27958	37.1183	25.6342	0.927958	1.85592	0.0927958
	3	1.5149	1.054	0.955	1.0045	0.161	0.167	0.164	0.841	4.2025	15.8881	63.5523	41.9515	1.58881	3.17762	0.158881
	4	1.3449				0.161	0.167	0.164
	5	1.4621	0.719	0.577	0.648	0.161	0.167	0.164	0.484	2.42	8.73807	34.9523	23.9055	0.873807	1.74761	0.0873807
RM 0.5 mg/mL	1	1.5814	0.571	0.574	0.5725	0.161	0.167	0.164	0.409	2.0425	7.22383	28.8953	18.272	0.722383	1.44477	0.0722383
	2	1.6345	0.762	0.607	0.6845	0.161	0.167	0.164	0.521	2.6025	9.47012	37.8805	23.1756	0.947012	1.89402	0.0947012
	3	1.6138	0.723	0.594	0.6585	0.161	0.167	0.164	0.495	2.4725	8.94866	35.7946	22.1803	0.894866	1.78973	0.0894866
	4	1.5367	0.658	0.727	0.6925	0.161	0.167	0.164	0.529	2.6425	9.63057	38.5223	25.0682	0.963057	1.92611	0.0963057
	5	1.5107	0.49	0.532	0.511	0.161	0.167	0.164	0.347	1.735	5.99037	23.9615	15.8612	0.599037	1.19807	0.0599037
S. cerevisae (SC)	1	1.4031	0.583	0.54	0.5615	0.161	0.167	0.164	0.398	1.9875	7.00321	28.0128	19.965	0.700321	1.40064	0.0700321
	2	1.3976	0.757	0.626	0.6915	0.161	0.167	0.164	0.528	2.6375	9.61051	38.442	27.5058	0.961051	1.9221	0.0961051
	3	1.4446	0.822	0.637	0.7295	0.161	0.167	0.164	0.566	2.8275	10.3726	41.4906	28.7212	1.03726	2.07453	0.103726
	4	1.5099	0.704	0.559	0.6315	0.161	0.167	0.164	0.468	2.3375	8.40714	33.6286	22.272	0.840714	1.68143	0.0840714
	5	1.4359	0.679	0.481	0.58	0.161	0.167	0.164	0.416	2.08	7.37425	29.497	20.5425	0.737425	1.47485	0.0737425

[truncated: 2 more sheets: TOTAL PROTEIN - TMG 132 RR , TOTAL PROTEIN - TMG 4182 ]
